# Supplementary material for: Identifying High Confidence microRNAs in the Developing Seeds of Jatropha curcas
Source: Sci Rep. 2019 Mar 14;9:4510. doi: 10.1038/s41598-019-41189-y (PMC6418140; doi:10.1038/s41598-019-41189-y)
Supplement: Supplementary file 2 — Table-S1 [file 41598_2019_41189_MOESM2_ESM.xlsx]

## Sheet: Table S1
Size(nt) Samples	S01	S02	S03	S04	S05	S06	S07	S08	S09	percentage
18	297132	381062	406377	482035	603581	449086	808299	615975	226827	0.0307879
19	307903	447467	349480	575392	716296	533972	1013012	713035	318879	0.0357801
20	443005	610072	482271	721399	874065	686840	1258515	867291	455915	0.0459964
21	1022445	1157171	1092508	1183838	1311609	1200396	1869573	1336154	904169	0.0797192
22	830840	945141	761435	925615	987667	929538	1404452	974657	772605	0.0613795
23	1706741	1675775	1690432	1523363	1434602	1586307	1985351	1478356	1488909	0.10501
24	8181955	6863040	7858344	6465676	5133251	7206250	7323598	5918290	7955752	0.453673
25	965314	954753	863790	882235	830822	941521	1075778	826487	1004927	0.0602146
26	580594	642406	490698	541837	554845	591534	679311	507070	628134	0.0376468
27	491296	600216	331796	416148	446022	456105	518034	371484	506199	0.0298547
28	390258	427305	305638	333042	358837	388733	401262	296927	454065	0.0242401
29	322607	347254	239648	245750	270983	298513	287041	213460	368234	0.0187392
30	315670	337429	224563	210612	228187	271797	233134	175034	350525	0.0169589
Table S1. Size distribution of small RNA in 9 sRNA libraries of Jatropha curcas developing seeds. The number of sequences is expressed as a percentage of the total number of clean reads.
