# Supplementary material for: Identifying High Confidence microRNAs in the Developing Seeds of Jatropha curcas
Source: Sci Rep. 2019 Mar 14;9:4510. doi: 10.1038/s41598-019-41189-y (PMC6418140; doi:10.1038/s41598-019-41189-y)
Supplement: Supplementary file 3 — Table-S2 [file 41598_2019_41189_MOESM3_ESM.xlsx]

## Sheet: Table S2
		miRdeep2											Rules of Meyers et al. 2008					Rules of Kozomara and Griffiths-Jones 2014
Provisional miRNA ID	miRNA family ID	score_total	mature_sequence	mature miRNA length	star_sequence	GenomeID	strand	start	end	pre-miRNA	delta G	read counts	precise miRNA/miRNA* excision (<25% reads unmatch)	3'overhang 2 nt（0-4 nt）	miR/miR*，=<4 mismatch,or >60% match	asymmetric bulges number =<1	asymmetric bulges (1-2nt)	miR reads with no mismatches	miR* reads with no mismatches	>50% reads with the same 5'end	< -0.2kcal/mol/nt	plants	published	targets
Jcr4S00005_60	MIR156a	849.2	ugacagaagagagugagcac	20	gcucacccucuaucugucauc	Jcr4S00005	+	88533	88782	ugacagaagagagugagcacacaugguuuucuugcauucauacuucaugcucguagcucugcgugcucacccucuaucugucauc	-37	1646	＋	2	1	1	1	468	1	＋	＋	156 ahy,aly,ama,aqc,ata,ath,atr,bcy,bdi,bgy,bna,bra,cca,cme,cpa,csi,ctr,dpr,far,ghr,gma,han,har,hci,hpa,htu,hvu,lus,mdm,mes,mtr,nta,osa,ppe,ppt,ptc,rco,sbi,sly,smo,sof,ssl,ssp,stu,tae,tcc,vun,vvi,zma 157 aly,ath,bol,bra,gra	Galli et al. 2014	XM_020679050.1;XM_012233345.2;XM_012222721.2;XM_020680523.1;XM_012221148.2;XM_020685053.1;XM_020683476.1;XM_012230305.2;XM_012236246.2;XM_012212428.2;XM_012228255.2;XM_012232353.2;
Jcr4S00711_5751	MIR156b	1181.6	ugacagaagagagugagcac	20	ugcucaccucucuucugucauc	Jcr4S00711	-	54329	54578	ugacagaagagagugagcacacgcaggcaauuguaugaggccauaccauuguagugaugugugcucaccucucuucugucauc	-50.4	2069	＋	1	0	1	1	729	86	＋	＋	156 ahy,aly,ama,aqc,ata,ath,atr,bcy,bdi,bgy,bna,bra,cca,cme,cpa,csi,ctr,dpr,far,ghr,gma,han,har,hci,hpa,htu,hvu,lus,mdm,mes,mtr,nta,osa,ppe,ppt,ptc,rco,sbi,sly,smo,sof,ssl,ssp,stu,tae,tcc,vun,vvi,zma, 157 aly,ath,bol,bra,gra	Galli et al. 2014	XM_020679050.1;XM_012233345.2;XM_012222721.2;XM_020680523.1;XM_012221148.2;XM_020685053.1;XM_020683476.1;XM_012230305.2;XM_012236246.2;XM_020681938.1;XM_012228255.2;XM_012232353.2;
Jcr4S00953_7199	MIR156c	1240.5	ugacagaagagagugagcac	20	gcucacuucucuuucugucaguu	Jcr4S00953	-	15653	15902	ugacagaagagagugagcacacagaggcauuuguauaaaucuauaccguugcuuuugcgugcucacuucucuuucugucaguu	-45.9	4495	＋	2	0	2	1	729	21	＋	＋	156 ahy,aly,ama,aqc,ata,ath,atr,bcy,bdi,bgy,bna,bra,cca,cme,cpa,csi,ctr,dpr,far,ghr,gma,han,har,hci,hpa,htu,hvu,lus,mdm,mes,mtr,nta,osa,ppe,ppt,ptc,rco,sbi,sly,smo,sof,ssl,ssp,stu,tae,tcc,vun,vvi,zma, 157 aly,ath,bol,bra,gra	Galli et al. 2014	XM_020679050.1;XM_012233345.2;XM_012222721.2;XM_020680523.1;XM_012221148.2;XM_020685053.1;XM_020683476.1;XM_012230305.2;XM_012236246.2;XM_020681938.1;XM_012228255.2;XM_012232353.2;
Jcr4S00953_7200	MIR156d	3.4	ugacagaagagagugagcac	20	uuucuuucucuucugauc	Jcr4S00953	-	15839	16088	uuucuuucucuucugaucuucugggacacagaaauugacagaagagagugagcac	-19.5	4495	＋	2	3	1	1	729	#N/A	＋	＋	156 ahy,aly,ama,aqc,ata,ath,atr,bcy,bdi,bgy,bna,bra,cca,cme,cpa,csi,ctr,dpr,far,ghr,gma,han,har,hci,hpa,htu,hvu,lus,mdm,mes,mtr,nta,osa,ppe,ppt,ptc,rco,sbi,sly,smo,sof,ssl,ssp,stu,tae,tcc,vun,vvi,zma, 157 aly,ath,bol,bra,gra	Galli et al. 2014	XM_020679050.1;XM_012233345.2;XM_012222721.2;XM_020680523.1;XM_012221148.2;XM_020685053.1;XM_020683476.1;XM_012230305.2;XM_012236246.2;XM_020681938.1;XM_012228255.2;XM_012232353.2;
Jcr4S05481_24205	MIR156e	865.9	ugacagaagagagugagcac	20	gcucacucucuaucugucacc	Jcr4S05481	-	7702	7951	ugacagaagagagugagcacacauggcacuuucuugcauguccaucaucaugcucgaagcuuugcgugcucacucucuaucugucacc	-47.6	1646	＋	2	0	1	1	729	23	＋	＋	156 ahy,aly,ama,aqc,ata,ath,atr,bcy,bdi,bgy,bna,bra,cca,cme,cpa,csi,ctr,dpr,far,ghr,gma,han,har,hci,hpa,htu,hvu,lus,mdm,mes,mtr,nta,osa,ppe,ppt,ptc,rco,sbi,sly,smo,sof,ssl,ssp,stu,tae,tcc,vun,vvi,zma,157 aly,ath,bol,bra,gra	Galli et al. 2014	XM_020679050.1;XM_012233345.2;XM_012222721.2;XM_012237475.2;XM_012221148.2;XM_020685053.1;XM_020683476.1;XM_012230305.2;XM_012236246.2;XM_020681938.1;XM_012228255.2;XM_012232353.2;XM_012232354.2;
Jcr4S08406_30209	MIR156f	285.2	uugacagaagauagagagcac	21	gcucucuauuauucugucauc	Jcr4S08406	-	5760	6009	uugacagaagauagagagcacagaugaugaaaugcauauauggaguuggcaucucacuccuuugugcucucuauuauucugucauc	-40.6	2704	＋	2	1	1	1	170	23	＋	＋	156 ahy,atr,bcy,bgy,bna,cca,cme,cpa,far,gma,han,lus,mdm,mes,mtr,ppe,ptc,rco,sly,smo,stu,tcc,vun,vvi,157 aly,ath,bol,bra,gra	Galli et al. 2014	XM_012227980.2;XM_020685549.1;XM_012218475.1;XM_012222721.2;XM_012230510.2;XM_012220344.2;XR_001047658.2;XM_012230716.2;XM_012225153.2;XM_012219088.2;XM_020685053.1;XM_020683476.1;XM_012230305.2;XM_012236246.2;XM_012212428.2;XM_012228255.2;XM_012232353.2;XM_012218481.2;
Jcr4S01201_8767	MIR159	386151	uuuggauugaagggagcucua	21	gagcuccuugaaguccaauag	Jcr4S01201	+	23479	23728	gagcuccuugaaguccaauagaggaucuugcuagguuagauuaagcugcuaagcuaugcaucccauagcccuaucccaucuugaagaauauuuuuauuuggauaggcuuauggcuugcuuaucucaggagcuuuauuaccuaacguuagauccuuguuuggauugaagggagcucua	-75.7	741967	＋	2	3	0	0	562383	169	＋	＋	ahy,aly,aqc,ath,atr,bdi,bna,bra,cme,cpa,csi,far,gma,hbr,htu,hvu,lus,mes,mtr,nta,osa,pde,ppe,ptc,rco,sbi,sly,sof,ssp,tae,vvi,zma,osa,pvu	Galli et al. 2014	XM_012218141.2;XM_020679829.1;XM_012230983.2;XM_012221252.2;XM_012225605.2;XM_012214070.2;NM_001308734.1;XM_020680073.1;XM_020677604.1;XM_012220597.2;XM_012215458.2;
Jcr4S02957_16589	MIR160a	322.6	ugccuggcucccuguaugcca	21	gcgugcgaggagccaagcaua	Jcr4S02957	-	2337	2586	ugccuggcucccuguaugccacaagcuauagcucaaucuuuuucuguugauuggcuguugccgguggcgugcgaggagccaagcaua	-49.9	598	＋	2	2	0	0	212	#N/A	＋	＋	ahy,aly,aqc,ata,ath,atr,bdi,bna,bra,cca,cme,cpa,dpr,far,gma,han,lus,mdm,mes,mtr,nta,osa,pab,ppe,ppt,ptc,rco,sbi,sly,smo,stu,tae,tcc,ttu,vun,vvi,zma		XM_012237875.2;
Jcr4S03224_17490	MIR160b	4	ugccuggcucccugaaugcca	21	gcaugaggggagucaugcagg	Jcr4S03224	+	6953	7202	ugccuggcucccugaaugccauauaagaagcuugucaaagaaauuggcagauuucuuacuuggcaugaggggagucaugcagg	-44.8	1319	＋	2	3	0	0	621	#N/A	＋	＋	ahy,aly,aqc,ata,ath,atr,bdi,bna,bra,cca,cme,cpa,dpr,far,gma,lus,mdm,mes,mtr,nta,osa,pab,ppe,ppt,ptc,rco,sbi,sly,smo,stu,tae,tcc,ttu,vun,vvi,zma		XM_012237875.2;
Jcr4S03532_18591	MIR160c	393.9	ugccuggcucccuguaugcca	21	gcguaugaggagccaugcaua	Jcr4S03532	-	7235	7484	ugccuggcucccuguaugccauuugcagagcccaccggaguaucgauggccuccguggauggcguaugaggagccaugcaua	-47.5	636	＋	2	2	0	0	212	48	＋	＋	ahy,aly,aqc,ata,ath,atr,bdi,bna,bra,cca,cme,cpa,dpr,far,gma,han,lus,mdm,mes,mtr,nta,osa,pab,ppe,ppt,ptc,rco,sbi,sly,smo,stu,tae,tcc,ttu,vun,vvi,zma		XM_012237875.2;
Jcr4S03474_18392	MIR162	5092.4	ucgauaaaccucugcauccag	21	ggaggcagcgguucaucgauc	Jcr4S03474	-	13486	13735	ggaggcagcgguucaucgaucucuuccuggaggauuuuguugucacauaagcaaaaugacaugaaucgaucgauaaaccucugcauccag	-35.1	9548	＋	2	3	0	0	6707	85	＋	＋	aau,aly,ath,bdi,bna,bra,cln,cme,cpa,csi,ghr,gma,hpe,htu,lus,mdm,mes,mtr,nta,osa,pde,ppe,ptc,rco,sbi,sly,stu,tcc,vun,vvi		XM_012227694.2;
Jcr4S00202_2119	MIR164a	2856	uggagaagcagggcacgugca	21	cacgugcuccccuucuccaac	Jcr4S00202	-	100517	100766	uggagaagcagggcacgugcaaaacaaauuaaacccuccucuuugcacgugcuccccuucuccaac	-33.3	5474	＋	2	2	0	0	3721	34	＋	＋	aly,ata,ath,atr,bdi,bna,bra,cca,cln,cme,cpa,csi,ctr,far,ghr,gma,hci,lus,mdm,mes,mtr,nta,osa,ppe,ptc,rco,sbi,sly,ssl,stu,tae,tcc,vvi,zma		XM_012224903.2;XM_012217331.2;XM_012221915.2;XM_020680677.1;
Jcr4S01134_8374	MIR164b	2865	uggagaagcagggcacgugca	21	cacgugcuccccuucuccaac	Jcr4S01134	+	6831	7080	uggagaagcagggcacgugcaaucacugucguucuuucuugaucuugacauugcacgugcuccccuucuccaac	-38.2	5641	＋	2	2	0	0	3721	34	＋	＋	aly,ata,ath,atr,bdi,bna,bra,cca,cln,cme,cpa,csi,ctr,far,ghr,gma,hci,lus,mdm,mes,mtr,nta,osa,ppe,ptc,rco,sbi,sly,ssl,stu,tae,tcc,vvi,zma		XM_012224903.2;XM_012217331.2;XM_012221915.2;XM_020680677.1;
Jcr4S00108_1238	MIR166a	192163	ucggaccaggcuucauucccc	21	ggaauguugucuggcucgagg	Jcr4S00108	-	11694	11943	ggaauguugucuggcucgaggccacuaacuagaucuacaaguuuaucucaauugauuuucuuuuucaaauuguugagguaucacugaugaucauguguuagugacgucggaccaggcuucauucccc	-46.7	349805	＋	2	3	0	0	237401	13629	＋	＋	165 ath 166 aly,aqc,ata,ath,atr,bdi,bna,cme,cpa,crt,csi,ctr,dpr,ghr,gma,hbr,hpa,hpe,hvu,lus,mdm,mes,mtr,nta,osa,pab,ppe,ppt,pta,ptc,pvu,rco,sbi,sly,smo,ssl,ssp,stu,tcc,vvi,zma	Vishwakarma and Jadeja 2013;Galli et al. 2014	XM_012220237.2;XM_012213708.2;XM_012221986.2;XM_012209426.2;XM_012226617.2;
Jcr4S00122_1408	MIR166b	54026.8	ucggaccaggcuucauucccg	21	ggaauguuguuuggcucgagg	Jcr4S00122	-	49449	49698	ggaauguuguuuggcucgaggugauauagguuuugauuauuaucuuugaaauuuaaagauacauagcccuauauaaucucggaccaggcuucauucccg	-37.9	98859	＋	2	3	0	0	17296	215	＋	＋	165 ath 166 aly,aqc,ata,ath,atr,bdi,bna,cme,cpa,crt,csi,ctr,dpr,ghr,gma,hbr,hpa,hpe,hvu,lus,mdm,mes,mtr,nta,osa,pab,ppe,ppt,pta,ptc,pvu,rco,sbi,sly,smo,ssl,ssp,stu,tcc,vvi,zma	Vishwakarma and Jadeja 2013;Galli et al. 2014	XM_012220237.2;XM_012213708.2;XM_012221986.2;XM_012209426.2;XM_012226617.2;
Jcr4S00358_3373	MIR166c	182684	ucggaccaggcuucauucccc	21	ggaauguugucugguucgaug	Jcr4S00358	+	41121	41370	ggaauguugucugguucgaugucauucauguaaaacugaucaaauauuaaucaaccguuggaugaaugauuucggaccaggcuucauucccc	-38	350028	＋	2	2	0	0	237401	12	＋	＋	165 ath 166 aly,aqc,ata,ath,atr,bdi,bna,cme,cpa,crt,csi,ctr,dpr,ghr,gma,hbr,hpa,hpe,hvu,lus,mdm,mes,mtr,nta,osa,pab,ppe,ppt,pta,ptc,pvu,rco,sbi,sly,smo,ssl,ssp,stu,tcc,vvi,zma	Vishwakarma and Jadeja 2013;Galli et al. 2014	XM_012220237.2;XM_012213708.2;XM_012221986.2;XM_012209426.2;XM_012226617.2;
Jcr4S01076_7953	MIR166d	192478	ucggaccaggcuucauucccc	21	ggaauguugucugguucaagg	Jcr4S01076	+	20660	20909	ggaauguugucugguucaaggccgccguguuguuucuuugauuucaauuauucucucuuuuugaaaucuuauauaugauuuagaguuuccucggaccaggcuucauucccc	-35	369103	＋	2	3	0	0	237401	12	＋	＋	165 ath 166 aly,aqc,ata,ath,atr,bdi,bna,cme,cpa,crt,csi,ctr,dpr,ghr,gma,hbr,hpa,hpe,hvu,lus,mdm,mes,mtr,nta,osa,pab,ppe,ppt,pta,ptc,pvu,rco,sbi,sly,smo,ssl,ssp,stu,tcc,vvi,zma	Vishwakarma and Jadeja 2013;Galli et al. 2014	XM_012220237.2;XM_012213708.2;XM_012221986.2;XM_012209426.2;XM_012226617.2;
Jcr4S04439_21322	MIR166e	186964	ucggaccaggcuucauucccc	21	ggaaugcugucugguucgaga	Jcr4S04439	-	439	688	ggaaugcugucugguucgagaccauucaguugaagcauuugcauccaaaagagcagcuuucuugaaugaucucggaccaggcuucauucccc	-46.1	358425	＋	2	2	0	0	237401	3	＋	＋	165 ath 166 aly,aqc,ata,ath,atr,bdi,bna,cme,cpa,crt,csi,ctr,dpr,ghr,gma,hbr,hpa,hpe,hvu,lus,mdm,mes,mtr,nta,osa,pab,ppe,ppt,pta,ptc,pvu,rco,sbi,sly,smo,ssl,ssp,stu,tcc,vvi,zma	Vishwakarma and Jadeja 2013;Galli et al. 2014	XM_012220237.2;XM_012213708.2;XM_012221986.2;XM_012209426.2;XM_012226617.2;
Jcr4U31285_47895	MIR166f	54027.5	ucggaccaggcuucauucccg	21	ggaauguuguuuggcucgagg	Jcr4U31285	+	1069	1318	ggaauguuguuuggcucgaggugauauagguuuugauuauuaucuuugaaauuuaaagauacauagcccuauauaaucucggaccaggcuucauucccg	-37.9	98859	＋	2	3	0	0	17296	215	＋	＋	165 ath 166 aly,aqc,ata,ath,atr,bdi,bna,cme,cpa,crt,csi,ctr,dpr,ghr,gma,hbr,hpa,hpe,hvu,lus,mdm,mes,mtr,nta,osa,pab,ppe,ppt,pta,ptc,pvu,rco,sbi,sly,smo,ssl,ssp,stu,tcc,vvi,zma	Vishwakarma and Jadeja 2013;Galli et al. 2014	XM_012220237.2;XM_012213708.2;XM_012221986.2;XM_012209426.2;XM_012226617.2;
Jcr4S09730_32175	MIR167a	49059.8	ugaagcugccagcaugaucuga	22	agaucauguggcaguuucacc	Jcr4S09730	-	9325	9574	ugaagcugccagcaugaucugagcuuuccuuaauacucaucgauccuacccuauccagagaggagggauuagaucauguggcaguuucacc	-39.9	190505	＋	2	0	1	1	52832	434	＋	＋	aly,ata,ath,bdi,bna,cca,ccl,cpa,ctr,gma,mdm,mes,nta,ppe,rco,sly,tae	Wang et al. 2012 (JcumiR027);Vishwakarma and Jadeja 2013;Galli et al. 2014	XM_012232640.2;XM_012226074.2;XM_012229836.2;XM_012229775.2;XM_012230190.2;
Jcr4S09898_32449	MIR167b	11779.7	ugaagcugccagcaugaucua	21	ggucaugcucugacagccucacu	Jcr4S09898	-	3195	3444	ugaagcugccagcaugaucuagcuuugguuagaaauaugaauagagaaaaagaaaggguucgaaacuaaguugcuaacccuagcuaggucaugcucugacagccucacu	-38.3	98239	＋	2	1	2	1/2	1660	6	＋	＋	ahy,aly,aqc,ata,ath,atr,bdi,bna,bra,cca,ccl,cme,cpa,csi,ctr,dpr,ghr,gma,gso,lja,lus,mdm,mes,mtr,nta,osa,ppe,ptc,rco,sbi,sly,sof,ssp,stu,tae,tcc,vvi,zma	Wang et al. 2012 (JcumiR027);Vishwakarma and Jadeja 2013;Galli et al. 2014	XM_012232640.2;XM_012229836.2;XM_012229775.2;XM_012230190.2;
Jcr4S17186_40158	MIR167c	12153.1	ugaagcugccagcaugaucua	21	gaucaugugguagcuucaccu	Jcr4S17186	+	131	380	ugaagcugccagcaugaucuaaucuuccuuucuccuccuccgucgucgucggaaggcaagaucagaucaugugguagcuucaccu	-40.8	115313	＋	2	0	1	1	1660	#N/A	＋	＋	ahy,aly,aqc,ata,ath,atr,bdi,bna,bra,cca,ccl,cme,cpa,csi,ctr,dpr,ghr,gma,gso,lja,lus,mdm,mes,mtr,nta,osa,ppe,ptc,rco,sbi,sly,sof,ssp,stu,tae,tcc,vvi,zma	Wang et al. 2012 (JcumiR027);Vishwakarma and Jadeja 2013;Galli et al. 2014	XM_012232640.2;XM_012229836.2;XM_012229775.2;XM_012230190.2;
Jcr4S01890_12031	MIR168	3.6	cccgccuugcaucaacugaau	21	uacuguucagaucucagguugggau	Jcr4S01890	-	6785	7034	cccgccuugcaucaacugaaucggagaccgcggugaaggguugcauggaucuugguuguaucuccgguuacuguucagaucucagguugggau	-28.5	9226	＋	2	4	2	1	6239	#N/A	＋	＋	aly,ata,ath,bdi,bra,hvu,mtr,osa,ptc,sly
Jcr4S00387_3594	MIR171a	364.7	uguuggcucgguucacucaga	21	ugauugagccgugccaauauc	Jcr4S00387	+	101188	101437	uguuggcucgguucacucagacaaaaacucugguugaagcuugagauguuaagcguacaauuuaacggugguuuagcuuugauugagccgugccaauauc	-36.8	550	＋	2	2	0	0	415	88	＋	＋	ata,bdi,hvu,osa,zma
Jcr4S02027_12753	MIR171b	336.6	uauuggccugguucacucaga	21	ugauugagccgugccaauauc	Jcr4S02027	-	2515	2764	uauuggccugguucacucagaacauguaaaagaaacccuaaguugaauucuuuuuuucauuucuugguugauuuuuuaugauuugauugagccgugccaauauc	-33.4	498	＋	2	2	0	0	324	88	＋	＋	170 aly,ath 171 aly,ath,gma,stu		XM_012223680.2;
Jcr4S00081_959	MIR172	2559.5	ggaaucuugaugaugcugcag	21	ggagcaucaucaagauucaca	Jcr4S00081	+	64769	65018	ggagcaucaucaagauucacaaaaacuucaucacuagggcuaguggaugauggaguugaugguggccuuuacaucuuuuuuucuuuccuuuugugguccccuuuucuucaaaaucaauccauuaguccuuuugaucaugggaaucuugaugaugcugcag	-59.9	3896	＋	2	2	0	0	2891	588	＋	＋	aau,aly,aqc,ata,ath,bdi,bna,bol,bra,cca,cme,csi,dpr,egu,ghr,gma,lja,lus,mdm,mes,mtr,nta,osa,ppe,ptc,rco,sbi,sly,ssl,stu,tcc,vun,vvi,zma		XM_012232934.2;XM_012219432.2;XM_012218280.2;XM_020682572.1;XM_012223882.2;XM_020685525.1;
Jcr4S00085_1032	MIR319a	2231.5	uuggacugaagggagcucccu	21	agagcuuucuucaguccacuc	Jcr4S00085	-	16260	16509	agagcuuucuucaguccacucauggguggcaauaggauuuaauuagcugccgacucauucauccaaauacugaguuaaggacgagcugauuaaguuacccaguaaaugagugaaugaugcgggagacaaauugaaucuuaagcuuccuguacuuggacugaagggagcucccu	-73.2	3424	＋	2	2	0	0	235	1	＋	＋	aau,aly,amg,aqc,ath,bdi,bra,cca,gma,hbr,lus,mdm,mes,mtr,nta,pvu,rco,sly,stu,tae,vun,vvi		XM_020681895.1;XM_012224752.2;XM_012237846.2;NM_001319923.1;XM_012216750.2;XM_012218825.1;XM_012223649.2;
Jcr4S01437_9860	MIR319b	7.2	cuuggacugaagggagcuccg	21	gagcuuccuucagcccacuca	Jcr4S01437	-	10063	10312	gagcuuccuucagcccacucauggauaaggguaaaggggcugaaguaucugccgacucauucauucaagcacaaguagacgacaaagguauaaucgcuacugugauugugugaaugaugcgggagauaauuuugcaucccuccuuuuucugugcuuggacugaagggagcuccg	-80.3	1541	＋	2	3	0	0	42	#N/A	＋	＋	atr,csi,mes,ppt,tcc,vun,vvi		NM_001315643.1;XM_012213360.2;
Jcr4S03476_18399	MIR319c	7.8	auuggacugaagggagcuccu	21	gagcuccccucagccaauaa	Jcr4S03476	+	19571	19820	gagcuccccucagccaauaaggagggacgaucauggauagagcugccaucucaugcauuguggcaauacuugagauuugauaaaggaaaaguuaauuaaugucaaguuuggccaagugcaugguaugggagcaacuccuccuaugcuuuucccacccauuggacugaagggagcuccu	-79.4	722	＋	2	1	1	1	176	#N/A	＋	＋	atr,csi,mes,ppt,tcc,vun,vvi		XM_020681895.1;XM_012224752.2;XM_012237846.2;NM_001319923.1;XM_012226275.2;XM_012213360.2;XM_012215458.2;XM_012216750.2;XM_012218825.1;XM_012223649.2;
Jcr4S04205_20642	MIR319d	2234.3	uuggacugaagggagcucccu	21	gagcuuccuucaguccacuc	Jcr4S04205	-	18073	18322	gagcuuccuucaguccacucauggaugagcgaaggguuugaauuaucugccgacucauucauucaaacgcaauagaaaaggaucgaguaguaguaguaauugcuauugugacugcgugaaugaugcgggagauaaauuucgaucuucuuuucucugugcuuggacugaagggagcucccu	-75.5	3396	＋	2	2	0	0	235	1	＋	＋	aau,aly,amg,aqc,ath,bdi,bra,cca,gma,hbr,lus,mdm,mes,mtr,nta,pvu,rco,sly,stu,tae,vun,vvi		XM_020681895.1;XM_012224752.2;XM_012237846.2;NM_001319923.1;XM_012216750.2;XM_012218825.1;XM_012223649.2;
Jcr4S05692_24674	MIR319e	7.5	uuggacugaagggagcucccu	21	ggagcucucuucaguccaguc	Jcr4S05692	-	7563	7812	ggagcucucuucaguccaguccagggcgguugaaggcuaaaacguagcugcugacucguugguucaagagaacaucaucacuugaauaaaugagauguguuuuugauccaacgaagcaggagcuuauuacguuuagcuauggcugucaugucuuggacugaagggagcucccu	-90.3	2920	＋	2	0	0	0	235	#N/A	＋	＋	aau,aly,amg,aqc,ath,bdi,bra,cca,gma,hbr,lus,mdm,mes,mtr,nta,pvu,rco,sly,stu,tae,vun,vvi		XM_020681895.1;XM_012224752.2;XM_012237846.2;NM_001319923.1;XM_012216750.2;XM_012218825.1;XM_012223649.2;
Jcr4S03072_16999	MIR390	978.5	aagcucaggagggauagcgcc	21	cgcuauccaucgugaguuucac	Jcr4S03072	-	18482	18731	aagcucaggagggauagcgccaccaaugauuagugauaauuauuauuuguuugugaguuaaucucaccaaaaaaaaaaaaauucuaaucauuaaucuguggcgcuauccaucgugaguuucac	-50.6	1848	＋	2	2	0	0	1142	#N/A	＋	＋	aly,ata,ath,bdi,bna,bra,cca,cme,cpa,csi,ghr,gma,hex,lja,lus,mdm,mtr,nta,osa,pde,ppe,ppt,pta,ptc,rco,sbi,sly,stu,tcc,vvi,zma,atr	Galli et al. 2014	XM_012231498.2;XM_012224813.2;
Jcr4S04196_20632	MIR393	537	uuccaaagggaucgcauugauc	22	aucaugcgaucccuuaggaau	Jcr4S04196	+	21521	21770	uuccaaagggaucgcauugaucuaauguguauuaaauauauauuagugaguuaauuauucauuggaucaugcgaucccuuaggaau	-38.4	740	＋	1	1	1	1	107	80	＋	＋	csi,gma		XM_012227106.2;XM_020681877.1;XM_012211939.2;XM_012227276.2;
Jcr4S06500_26595	MIR394a	717.3	uuggcauucuguccaccucc	20	gguggccagcaugucaaac	Jcr4S06500	-	18661	18910	uuggcauucuguccaccuccuuuuaagagguuuuuacuuuccacuugauauaauucuuggagguggccagcaugucaaac	-30.1	1363	＋	3	2	0	0	924	#N/A	＋	＋	ahy,aly,ata,ath,atr,bdi,bna,cca,cme,cpa,csi,ghr,gma,lus,mdm,mes,nta,osa,ppe,ptc,sbi,sly,ssl,tcc,vvi,zma		XM_012232372.2;XM_012230307.2;XM_012231205.2;
Jcr4S16131_39216	MIR394b	717.4	uuggcauucuguccaccucc	20	gguggccagcaugucaaac	Jcr4S16131	+	8435	8684	uuggcauucuguccaccuccuuuuaagagguuuuuacuuuccacuugauauaauucuuggagguggccagcaugucaaac	-30.1	1363	＋	3	2	0	0	924	#N/A	＋	＋	ahy,aly,ata,ath,atr,bdi,bna,cca,cme,cpa,csi,ghr,gma,lus,mdm,mes,nta,osa,ppe,ptc,sbi,sly,ssl,tcc,vvi,zma		XM_012232372.2;XM_012230307.2;XM_012231205.2;
Jcr4S06267_26017	MIR395a	10072.3	cugaaguguuugggggaacuc	21	guucccucgaacacuucauu	Jcr4S06267	+	25990	26239	guucccucgaacacuucauuagggaggccuuauuacuauuguuuauacauaauuaaaaguuuaacaaucuuccaacugaaguguuugggggaacuc	-37.3	19353	＋	2	1	0	0	14760	8	＋	＋	aly,aqc,ath,atr,bna,bra,cca,cme,csi,gma,lus,mdm,mes,mtr,nta,osa,pab,ppe,ptc,rco,sbi,sly,stu,tae,tcc,vun,vvi,zma		XM_012231293.2;XM_020678527.1;XM_012237810.2;
Jcr4S06267_26022	MIR395b	10075.7	cugaaguguuugggggaacuc	21	guucccucgaccacuucauug	Jcr4S06267	-	22409	22658	guucccucgaccacuucauugggggaauguccguuugcuuauaauauaauuaguaacccuacugaaguguuugggggaacuc	-33.8	19369	＋	2	2	0	0	14760	3	＋	＋	aly,aqc,ath,atr,bna,bra,cca,cme,csi,gma,lus,mdm,mes,mtr,nta,osa,pab,ppe,ptc,rco,sbi,sly,stu,tae,tcc,vun,vvi,zma		XM_012231293.2;XM_020678527.1;XM_012237810.2;
Jcr4S03975_19986	MIR396a	66541.1	uuccacagcuuucuugaacuu	21	gcucaagaaagcugugggaga	Jcr4S03975	+	7339	7588	uuccacagcuuucuugaacuuucuugaacuacuuucuugauuucuuucuuuguuuuugguuuuugaagaucuuuucaccaguagaaucaugaaagcucaagaaagcugugggaga	-42.8	108073	＋	2	1	0	0	81285	9418	＋	＋	aau,aly,ama,amg,aqc,ata,ath,atr,bcy,bdi,bgy,bna,bra,cca,ccl,cme,cpa,csi,dpr,ghr,gma,hbr,lja,lus,mdm,mes,mtr,nta,osa,pab,pde,ppe,pta,ptc,rco,sbi,sly,sof,ssl,ssp,stu,tcc,vvi,zma		XM_012236765.2;XM_012225091.2;XM_020684651.1;XM_012231666.2;XM_012224203.2;XM_012231223.2;XM_012231230.2;XM_012228156.2;XM_012230282.2;XM_012228421.2;XM_012224658.2;XM_020681752.1;XM_012214335.2;XM_020685220.1;XM_012236599.2;
Jcr4S03975_19989	MIR396b	14968.7	uuccacagcuuucuugaacug	21	guucaauaaagcugugggaag	Jcr4S03975	-	13285	13534	uuccacagcuuucuugaacugcaucuauuacaaccaccauccccacggcugguccugaggcgguuucuuguuuuugcgguucaauaaagcugugggaag	-41.5	21926	＋	2	1	0	0	5319	3937	＋	＋	aau,aly,ama,amg,aqc,ata,ath,atr,bcy,bdi,bgy,bna,bra,cca,ccl,cme,cpa,csi,dpr,ghr,gma,hbr,lja,lus,mdm,mes,mtr,nta,osa,pab,ppe,pta,ptc,rco,sbi,sly,sof,ssl,ssp,stu,tcc,vvi,zma		XM_012225091.2;XM_020684651.1;XM_012221641.2;XM_012224203.2;XM_012214869.2;XM_012213492.2;XM_012231223.2;XM_012231230.2;XM_012230282.2;XM_012226548.2;XM_012228421.2;XM_012213053.2;XM_012212458.2;XM_012236599.2;
Jcr4S00929_7068	MIR398	3992.8	uguguucucaggucgccccug	21	ggagcgaccugagaucacaug	Jcr4S00929	-	16955	17204	ggagcgaccugagaucacauguggacacccucacauauaacccuuaucuuccagugguuuauaauucuguguuccuauguguucucaggucgccccug	-42.1	6210	＋	2	2	0	0	4993	1130	＋	＋	aly,aqc,ata,ath,atr,bdi,bol,bra,cca,cme,csi,ghr,gma,gra,lus,mdm,mtr,nta,osa,ppe,ptc,rco,sbi,ssl,stu,tae,tcc,vvi,zma		XM_012219670.2;XM_012220512.1;XM_012225835.1;
Jcr4S00115_1332	MIR403	164.3	uuagauucacgcauaaacucg	21	aguuugugcgugaaucgaacc	Jcr4S00115	-	44882	45131	aguuugugcgugaaucgaaccccaucuuggccguucauuuuuacggcccauccaaugguguuagauucacgcauaaacucg	-40.3	291	＋	2	1	0	0	193	1	＋	＋	aly,ath,bna,bra,csi,gma,har,hpe,htu,mdm,mes,ppe,ptc,rco,tcc,vvi	Galli et al. 2014	XM_012213045.2;XM_012237921.2;XM_012217998.2;XM_012229492.2;
Jcr4S01894_12048	MIR408a	6077.1	augcacugccucuucccuggc	21	cugggaacaggcagagcaugg	Jcr4S01894	-	1496	1745	cugggaacaggcagagcauggauugagcuacuaacagaaauaucuguuuuggcucuacccaugcacugccucuucccuggc	-45.3	10887	＋	2	3	0	0	7446	287	＋	＋	ahy,aly,ath,bdi,cme,cpa,csi,dpr,gma,lus,mdm,mes,mtr,osa,pta,ptc,rco,sbi,sof,ssp,tae,vun,vvi,zma		XM_012215972.2;
Jcr4S17700_40443	MIR408b	6077.1	augcacugccucuucccuggc	21	cugggaacaggcagagcaugg	Jcr4S17700	+	3795	4044	cugggaacaggcagagcauggauugagcuacuaacagaaauaucuguuuuggcucuacccaugcacugccucuucccuggc	-45.3	10887	＋	2	4	0	0	7446	287	＋	＋	ahy,aly,ath,bdi,cme,cpa,csi,dpr,gma,lus,mdm,mes,mtr,osa,pta,ptc,rco,sbi,sof,ssp,tae,vun,vvi,zma		XM_012215972.2;
Jcr4S00096_1114	MIR477	154.3	acucucccucaagggcuucug	21	ggagccccugugggaaguaca	Jcr4S00096	+	48434	48683	acucucccucaagggcuucugcaucaucugcccauaaauuugcucuaaauguaaaggguuucuuuuuuuuuuuuuuuaauauaauuaauaagaacuuaacuuuugagcaaacaugacuaggguuugguuagggcaggagccccugugggaaguaca	-47.7	285	＋	2	2	1	1	177	4	＋	＋	mdm,mes,nta,ppe,stu		XM_012232686.2;XM_012224505.2;XM_012233474.2;XM_012225788.2;XM_012230580.2;
Jcr4S01025_7637	MIR827	391.1	uuagaugaccaucaacaaaca	21	uuuguugauagucaucuacuc	Jcr4S01025	+	23886	24135	uuuguugauagucaucuacucauuuuuguuaucuuauucuacucauuuuggauguuauagaaacauuaugguuagaugaccaucaacaaaca	-28.6	643	＋	2	2	0	0	385	1	＋	＋	aly,ath,bdi,csi,ghr,mdm,mes,nta,osa,ppe,ptc,ssp,stu,tcc,zma		XM_012215551.2;XM_012228604.2;XM_012213157.2;XM_020683978.1;
Jcr4S04450_21362	MIR1446a	555.8	ugaacucucucccucauaggcu	22	ccuauggagagagaauucaag	Jcr4S04450	+	2926	3175	ugaacucucucccucauaggcuuuccaauacuugccuaucugagcauugagcaacauacaaguggagaagauucagaaaugccuauggagagagaauucaag	-29.4	823	＋	2	2	1	1	497	149	＋	＋	nta		XM_012230498.2;XM_012217166.2;XM_012229883.2;XM_012228515.2;XM_020682143.1;
Jcr4U31709_48101	MIR1446b	555.6	ugaacucucucccucauaggcu	22	ccuauggagagagaauucaag	Jcr4U31709	-	40	289	ugaacucucucccucauaggcuuuccaauacuugccuaucugagcauugagcaacauacaaguggagaagauucagaaaugccuauggagagagaauucaag	-29.4	823	＋	2	2	1	1	497	149	＋	＋	nta		XM_012230498.2;XM_012217166.2;XM_012229883.2;XM_012228515.2;XM_020682143.1;
Jcr4S00313_3087	MIR6445	12262.7	uucauuccucuuccuaaaaugg	22	auuuuaggaagagaaugaaua	Jcr4S00313	-	53964	54213	uucauuccucuuccuaaaaugguuucucuuuuuucucuguauuguauuuuacauauauugaaucaagcgaauccauuuuaggaagagaaugaaua	-38.3	12559	＋	2	0	1	1	9102	8205	＋	＋	ptc	Galli et al. 2014 (nMIR001-5p)	XM_020681776.1;XM_012214834.2;XM_012227681.2;XM_012212398.2;XM_012217335.2;XM_012220032.2;XM_012228695.2;XM_020682857.1;XM_012227630.2;XM_012210146.2;
Jcr4S00009_119	nMIR001	1296.2	ugaagguuaaauugauagcaag	22	ugcuaucaauauauccuucauu	Jcr4S00009	+	51553	51802	ugcuaucaauauauccuucauuucgagguucucuuugcgaaaugaagguuaaauugauagcaag	-29.9	2321	＋	2	2	0	0	1761	112	＋	＋			XM_012223240.2;XM_012215242.2;XM_012224611.2;
Jcr4S00022_291	nMIR002	4.6	uuugcaugugcuugaagacgu	21	uucuaguucauggaauauccag	Jcr4S00022	+	84606	84855	uucuaguucauggaauauccagugggugcgguuauggugcgagugggcgcacccucaggguuugcaugugcuugaagacgu	-27.4	290	＋	2	5	1	1	166	#N/A	＋	＋			XM_020682576.1;XM_012229340.2;XM_012228198.2;
Jcr4S00036_498	nMIR003	534.4	uuucuguuaggcuuuggaggacgu	24	cuccuccaucuguuaauaacaaau	Jcr4S00036	-	146320	146569	cuccuccaucuguuaauaacaaauaauucauauauuuucuguuaggcuuuggaggacgu	-14.1	1122	＋	2	7	0	0	234	1	-	＋			XM_012211670.2;XM_012221082.2;XM_012234788.2;XM_012232494.2;XM_012237777.2;XM_012226781.2;
Jcr4S00105_1216	nMIR004	905.5	ccaacgcugcacucaaucaug	21	ucauugagugcagcguugaug	Jcr4S00105	-	116966	117215	ucauugagugcagcguugaugaauucucgguugguuggucaauuugauuucaccaacgcugcacucaaucaug	-35.5	1416	＋	2	3	0	0	400	59	＋	＋			XM_012232186.2;
Jcr4S00138_1561	nMIR005a	3.4	ggggauguagcucaaacggua	21	caugcgagcaucuccaa	Jcr4S00138	-	84835	85084	ggggauguagcucaaacgguagagcgcuugcuuugcaugcgagcaucuccaa	-21.6	338034	＋	2	0	2	2/7	93633	#N/A	＋	＋		Wang et al. 2012 (JcumiR019-3p)	XM_012228910.2;XM_012226479.2;
Jcr4S12814_35898	nMIR005b	3.4	ggggauguagcucaaacggua	21	caugcgagcaucuccaa	Jcr4S12814	+	8898	9147	ggggauguagcucaaacgguagagcgcuugcuuugcaugcgagcaucuccaa	-21.6	338034	＋	2	0	2	2/7	93633	#N/A	＋	＋		Wang et al. 2012 (JcumiR019-3p)	XM_012228910.2;XM_012226479.2;
Jcr4S00244_2520	nMIR006	166.4	aauauuugguccgacuauuugagu	24	ucaaaucgaaucaaauuauuuuc	Jcr4S00244	-	266	515	ucaaaucgaaucaaauuauuuucaauauuugguccgacuauuugagu	-8.3	327	＋	2	4	1	3	137	#N/A	＋	-			XM_012216366.2;
Jcr4S00300_2981	nMIR007	2611.4	ucaaaacguauggguucuagc	21	ugggacccacauauuuugaug	Jcr4S00300	-	46002	46251	ucaaaacguauggguucuagcugaguggauaccgccacaacaaauuuuccuguguuguggcggugcccacucaagugggacccacauauuuugaug	-54.3	3548	＋	2	2	0	0	2549	1175	＋	＋
Jcr4S00585_4867	nMIR008	190.1	aaaagagaucucuguaaccucuca	24	agaggacagaucucuuuucu	Jcr4S00585	-	35663	35912	aaaagagaucucuguaaccucucaauccucgcaauaucugugagugucugaagaggacagaucucuuuucu	-26.6	304	＋	2	0	2	2	220	30	＋	＋			XM_012212675.2;XM_020677483.1;
Jcr4S01030_7684	nMIR009	3.4	cucauauaucagguguagacgagu	24	uuuacacucaguguguggguucacu	Jcr4S01030	+	48633	48882	cucauauaucagguguagacgagucuuauuuuuaaaaagaauauuuauuuacacucaguguguggguucacu	-19.1	1626	＋	2	3	0	0	784	1	＋	＋
Jcr4S01644_10817	nMIR010	150951	accuagcucugauaccaauuugg	23	auaauugguauuagaguugguua	Jcr4S01644	+	37177	37426	auaauugguauuagaguugguuaaauaaucuuuaaccuagcucugauaccaauuugg	-27.4	282234	＋	1	2	1	1	187282	3704	＋	＋			XM_012227824.2;XM_020678190.1;XM_012226666.2;
Jcr4S01927_12218	nMIR011	13577.3	cgaggucuagagggagagugg	21	acucucccucaaggcuucaag	Jcr4S01927	-	35159	35408	acucucccucaaggcuucaagccaucugugguaaaaucccaggcucgaggucuagagggagagugg	-37.6	22197	＋	2	2	0	0	15042	2669	＋	＋			XM_012211061.2;XM_012220000.2;XM_012236723.2;XM_012229192.2;XM_012220313.2;XM_012228097.2;
Jcr4S02209_13549	nMIR012	405.2	gugcuuucugucgucgucaua	21	uugacgacgagagagagcacg	Jcr4S02209	+	9794	10043	uugacgacgagagagagcacgcugguuagcauucaugcugugggcauggcugucgacaagcgugcuuucugucgucgucaua	-54.3	472	＋	1	1	0	0	234	30	＋	＋			XM_012227846.2;XM_012228879.2;XM_012234136.2;
Jcr4S02434_14511	nMIR013	865.7	agcgggcuuggauggcugugu	21	ugggcgucuacucugcuauug	Jcr4S02434	+	26316	26565	ugggcgucuacucugcuauuguuggaguaguaucaagaaaugaggaggcucaacacuucauggaagcgggcuuggauggcugugu	-22.3	1548	＋	2	1	1	2	1082	15	＋	＋			XM_012226208.2;
Jcr4S02969_16626	nMIR014	1203	agggugaaccacguaaauaucugu	24	uuuguuucguggacauagcccuaa	Jcr4S02969	+	13125	13374	uuuguuucguggacauagcccuaaaagguuaaagggugaaccacguaaauaucugu	-15.4	6949	＋	3	2	2	1/3	962	#N/A	＋	＋			XM_020681244.1;XM_020679620.1;XR_002285895.1;XM_020676796.1;
Jcr4S03229_17511	nMIR015	1545.9	uagggauccggucuagauaaguuu	24	auuugucuagaccugguuaauaac	Jcr4S03229	+	1452	1701	auuugucuagaccugguuaauaaccccaucuauggaucaaacuaaugaaacuaaaaauuuuuuaaaaguguuucgacuuuauucuuuuuuuuuuaauaaaaauucuuauuuuaauugguuugguccauaagugaggcuagggauccggucuagauaaguuu	-52.8	2598	＋	2	3	0	0	560	3	-	＋			XM_012223317.2;
Jcr4S04133_20466	nMIR016	3.3	auaggugucagcuguuauaguagc	24	aacuauaauacuaccuauua	Jcr4S04133	-	18553	18802	aacuauaauacuaccuauuaguuauuuaacuaacgucauauguauuagucuaaauacuacacuaccaaacauuauaauuaacagagguagcguuuugacuagagauauaaucacuaaaauuaguuguuuuaauaggugucagcuguuauaguagc	-31.4	396	＋	2	1	2	1/3	176	#N/A	＋	＋			XM_012223165.2;
Jcr4S04290_20890	nMIR017	1348.8	gacggauucgaauuuaacaugcga	24	aguguuauauaugaaccaugcgug	Jcr4S04290	+	13037	13286	gacggauucgaauuuaacaugcgacaugauuggaguuaaugcgaacacgauucguaaacacaauauagaccuucuaauuaaaaguguuauauaugaaccaugcgug	-15.9	2169	＋	3	6	1	1	1474	1	＋	-
Jcr4S05072_23150	nMIR018	393.6	auuuggcuagaucuacugauuagu	24	aauuuugauuaguuaaau	Jcr4S05072	-	14960	15209	aauuuugauuaguuaaauuaauuuaauuuggcuagaucuacugauuagu	-6.8	679	＋	2	1	2	1/4	292	#N/A	＋	-
Jcr4S05946_25260	nMIR019	489.2	acuaugugcuguuuacgauuccaa	24	gggugaucugcacaaaguuucuuu	Jcr4S05946	+	209	458	acuaugugcuguuuacgauuccaaaaagcauuugggugaucugcacaaaguuucuuu	-13.5	878	＋	2	3	1	4	149	#N/A	-	＋
Jcr4S06221_25930	nMIR020a	5975	uguacuggagugaccaaccuu	21	cguuggucacuccauuacaug	Jcr4S06221	+	11842	12091	uguacuggagugaccaaccuucuucccuucagauuauggauggacguuggucacuccauuacaug	-31.8	11318	＋	2	2	0	0	7171	15	＋	＋		Galli et al. 2014 (nMIR002-5p)
Jcr4S15535_38615	nMIR020b	5969.1	uguacuggagugaccaacauu	21	uguuggucacuccauuacaug	Jcr4S15535	-	30	279	uguacuggagugaccaacauucuucccuucagauuauggauggauguuggucacuccauuacaug	-36.1	11393	＋	2	1	0	0	8481	26	＋	＋		Galli et al. 2014 (nMIR002-5p)	XM_020677304.1;
Jcr4S21962_43107	nMIR020c	5969.2	uguacuggagugaccaacauu	21	uguuggucacuccauuacaug	Jcr4S21962	-	1756	2005	uguacuggagugaccaacauucuucccuucagauuauggauggauguuggucacuccauuacaug	-36.1	11393	＋	2	1	0	0	8481	26	＋	＋		Galli et al. 2014 (nMIR002-5p)	XM_020677304.1;
Jcr4S22615_43409	nMIR020d	5975	uguacuggagugaccaaccuu	21	cguuggucacuccauuacaug	Jcr4S22615	-	3207	3456	uguacuggagugaccaaccuucuucccuucagauuauggauggacguuggucacuccauuacaug	-31.8	11318	＋	2	2	0	0	7171	15	＋	＋		Galli et al. 2014 (nMIR002-5p)
Jcr4S06635_26892	nMIR021	4618.4	uucaucaaauuuauccucccu	21	ggaggauaauuuuguugaagc	Jcr4S06635	+	2926	3175	uucaucaaauuuauccucccuaccuuuaaugggcuugguagggaggauaauuuuguugaagc	-31.7	6296	＋	2	2	0	0	3132	2701	＋	＋			NM_001308689.1;XM_012216183.2;XM_020681677.1;XM_020681676.1;XM_020677538.1;XM_012231474.2;
Jcr4S06778_27228	nMIR022a	718.2	ggaaaacuagucggagaacugacu	24	ucaguuuuugguucaguu	Jcr4S06778	+	22250	22499	ggaaaacuagucggagaacugacugaaaucaucgguuuuuaaaccguuaagaaaucgaaaucauaaccgucaguuuuugguucaguu	-18.1	1359	＋	2	4	1	2	452	#N/A	＋	＋			XM_012237400.2;XM_012229871.2;
Jcr4S07008_27722	nMIR022b	718.2	ggaaaacuagucggagaacugacu	24	ucaguuuuugguucaguu	Jcr4S07008	+	21624	21873	ggaaaacuagucggagaacugacugaaaucaucgguuuuuaaaccguuaagaaaucgaaaucauaaccgucaguuuuugguucaguu	-18.1	1359	＋	2	4	1	2	452	#N/A	＋	＋			XM_012237400.2;XM_012229871.2;
Jcr4S06928_27533	nMIR023	1044.4	ugaacuggggugaccaacauc	21	uguuggucaccccaguacauu	Jcr4S06928	-	8494	8743	ugaacuggggugaccaacaucuauuguguagaaaauuuucuacacaauagauguuggucaccccaguacauu	-55.8	1981	＋	2	1	0	0	1562	1	＋	＋			XM_020677304.1;
Jcr4S08147_29855	nMIR024	304.6	uuuccgaucgauccgauuuucaga	24	aggauuuuggguuuagaaauaaag	Jcr4S08147	+	2831	3080	aggauuuuggguuuagaaauaaagagguccauaauuaaaaacguagaaauuaaagcgaaccuauuuuuaacaggucugguucaccaauuuuuagccgauuuucauucgauauuuaccgguucgggccgauuuuuuagaaauaugauuuucuugugcaauucaaacuggaccacauuuugguuuccgaucgauccgauuuucaga	-39.6	473	＋	2	3	1	5	262	#N/A	＋	-			XM_012211968.2;XM_020682173.1;XM_012217667.2;
Jcr4S08181_29922	nMIR025	153.6	ugucauuaaauuugcggacgacug	24	uuguccgcauuuuuugauacaauu	Jcr4S08181	+	3708	3957	ugucauuaaauuugcggacgacugaugucucauauaggggauagauauuguccgcauuuuuugauacaauu	-25.3	287	＋	3	2	1	2	183	1	＋	＋			XM_012213243.2;
Jcr4S09210_31379	nMIR026	3.5	uccauaaucggucuaagagaaacu	24	uuuuugugagugauuaugaggauu	Jcr4S09210	-	15397	15646	uccauaaucggucuaagagaaacuacugauccuucucucuuuuguucacaaaaucaaauccugaaauuugaaucgagcauagaagggcgauaaauuuuugugagugauuaugaggauu	-24.3	1871	＋	4	3	1	1	233	#N/A	-	＋
Jcr4S09448_31775	nMIR027	3.4	gcaugguugucugacaggc	19	uuaguuuuuuuaauccuc	Jcr4S09448	-	14261	14510	gcaugguugucugacaggcuuuaacauuuuuuuuggcuuaguuuuuuuaauccuc	-7.5	51005	＋	2	4	1	3	16032	#N/A	＋	-
Jcr4S09458_31792	nMIR028	1730.9	gcguguacuguacaccucguguac	24	caccucguguacagcacccgcaug	Jcr4S09458	+	9618	9867	gcguguacuguacaccucguguacaguacccgcaugauuuuuuuuuaauaauaaauaaauaauaaaauaaaauaaaaaauaaaauaaaaauaaaauaaaauaaaauaaaaaaauacaaucacgcguguacuguacaccucguguacagcacccgcaug	-45.29	3538	＋	3	5	0	0	2250	1	＋	＋
Jcr4S09877_32399	nMIR029a	32086.2	cuggugagcugugggcaugguccc	24	cuccauguccauggcucaccagau	Jcr4S09877	+	4304	4553	cuccauguccauggcucaccagauccccuaacggugcaugcugggcuuaacuuggugggcgccgauucucggucucggccgaucgagucgucguucguugggcucggucuggcuagucaacguuaagggcgcuggugagcugugggcaugguccc	-85	54933	＋	2	2	0	0	21380	1052	＋	＋			XM_012227613.2;
Jcr4S13375_36625	nMIR029b	31761.2	cuggugagcugugggcaugguccc	24	cuccauguccauggcucaccagau	Jcr4S13375	+	7962	8211	cuccauguccauggcucaccagauccccuaacggugcaugcugggcuuaacuuggugggcgccgauucucggucucggccgaucgagucgucguucguuggguucggucuggcuagucaacguuaagggcgcuggugagcugugggcaugguccc	-88.7	54933	＋	2	2	0	0	21380	1052	＋	＋
Jcr4S10606_33275	nMIR030	300	acuuucauugacggucuauagauu	24	auccauggcucaaacgaauaaaau	Jcr4S10606	+	1939	2188	auccauggcucaaacgaauaaaauaaaauuuuuuaaugaauuauucuuacuuuaucuuguuuuaauaaaaacuuuuacuuucauugacggucuauagauu	-6.7	615	＋	1	4	2	1/2	313	#N/A	＋	-			XM_012225290.2;XM_012228186.2;
Jcr4S10655_33343	nMIR031	3.3	cuagaucuggucuaugugaaacau	24	gauauuuuauguagaccacauguagua	Jcr4S10655	-	2450	2699	cuagaucuggucuaugugaaacauauauuuaaaauauaaauaaaauuauuauuuaggacacuaaaaauagaacgauaaugaaaaaagaaauauuauuacaauauuugauauuuuauguagaccacauguagua	-24.2	347	＋	2	2	1	2	228	#N/A	＋	-
Jcr4S13637_36911	nMIR032	535.6	gaucggaccgaguaucuacucgcu	24	uugauccuuuuguuucgu	Jcr4S13637	-	677	926	gaucggaccgaguaucuacucgcucagauaaaauugccaucccuauaugugauugauccuuuuguuucgu	-10.7	1013	＋	1	2	1	7	340	#N/A	＋	-
Jcr4S14290_37670	nMIR033a	3.4	aaaguccauugaacucugaccagg	24	aucuuagauuuaauuuuaauuca	Jcr4S14290	-	9211	9460	aucuuagauuuaauuuuaauucauuuucuuucuagauuuuugaaaguccauugaacucugaccagg	-8	594	＋	2	8	1	1	170	#N/A	＋	-			XR_002285575.1;
Jcr4S26535_45222	nMIR033b	3.4	aaaguccauugaacucugaccagg	24	aucuuagauuuaauuuuaauuca	Jcr4S26535	-	6575	6824	aucuuagauuuaauuuuaauucauuuucuuucuagauuuuugaaaguccauugaacucugaccagg	-8	594	＋	2	8	1	1	170	#N/A	＋	-
Jcr4S21142_42657	nMIR034a	32086.3	cuggugagcugugggcaugguccc	24	cuccauguccauggcucaccagau	Jcr4S21142	+	515	764	cuccauguccauggcucaccagauccccuaacggugcaugcugggcuuaacuuggugggcgccgauucucggucucggccgaucgagucgucguucguugggcucggucuggcuagucaacguuaagggcgcuggugagcugugggcaugguccc	-85	54933	＋	2	2	0	0	21380	1052	＋	＋			XM_012227613.2;
Jcr4S21142_42658	nMIR034b	8.1	cuggugagcugugggcaugguccc	24	cccuuacauacccaucgcucgca	Jcr4S21142	+	699	948	cuggugagcugugggcauggucccuuccauucccaucgcucgcaagcucccccgacugcgcgugcugggcuuaacuuggugggcgccgauucucggucucggccgaucgagucgucguucgucggguuuggucuggcuagucaacguuaggggcgcgggcgagcggugggcauggcacucgauggacccuuacauacccaucgcucgca	-110.4	54933	＋	4	4	1	5	21380	1	＋	＋
Jcr4S27644_45981	nMIR034c	8.1	cuggugagcugugggcaugguccc	24	uuccauucccaucgcucgcaagcu	Jcr4S27644	-	4842	5091	cuggugagcugugggcauggucccuuccauucccauugcucgcaagcuccccugacugcgcgugcugggcuuaacuuggugggcgccgauucucggucucggccgaucgagucgucguucgucggguuuggucuggcuagucaacguuaggggcgcgggcgagcggugggcauggcacucgauggacccuuccauucccaucgcucgcaagcu	-110.2	54933	＋	2	5	0	0	21380	3	＋	＋
Jcr4S27644_45982	nMIR034d	31139.2	cuggugagcugugggcaugguccc	24	cuccauguccauggcucaccagau	Jcr4S27644	-	5025	5274	cuccauguccauggcucaccagauccccuaacggugcgugcuuggcuuaacuuggugggcgccgauucucggucucggccgaucgagucgucguucguuggguugggucuggcuagucaacguuaagggcgcuggugagcugugggcaugguccc	-87.3	54933	＋	2	2	0	0	21380	1052	＋	＋
Jcr4S28665_46581	nMIR034e	31761.2	cuggugagcugugggcaugguccc	24	cuccauguccauggcucaccagau	Jcr4S28665	+	6651	6900	cuccauguccauggcucaccagauccccuaacggugcaugcugggcuuaacuuggugggcgccgauucucggucucggccgaucgagucgucguucguuggguucggucuggcuagucaacguuaagggcgcuggugagcugugggcaugguccc	-88.7	54933	＋	2	2	0	0	21380	1052	＋	＋
Table S2. High confidence miRNAs identified according to the rules of Meyers et al., and Kozomara and Griffiths-Jones. Conserved and novel miRNAs are prefixed by MIR and nMIR respetively. miRNA structures following the rules of Meyers et al. 2008 or the rules of Kozomara and Griffiths-Jones 2014 are highlighted by green background; miRNA structures following both the rules of Meyers et al. 2008 a…
