# Supplementary material for: Identifying High Confidence microRNAs in the Developing Seeds of Jatropha curcas
Source: Sci Rep. 2019 Mar 14;9:4510. doi: 10.1038/s41598-019-41189-y (PMC6418140; doi:10.1038/s41598-019-41189-y)
Supplement: Supplementary file 4 — Table-S3 [file 41598_2019_41189_MOESM4_ESM.xlsx]

## Sheet: Table S3
Provisional miRNA ID	miRNA family ID	Target_Acc.	Expectation	Target_start	Target_end	miRNA_aligned_fragment	Target_aligned_fragment	Target_Desc.	GO IDs	COG cat	miRNA up or down regulated
Jcr4S00005_60	MIR156a	XM_020679050.1	2	437	457	GUGCUCACCUCUCUUCUGUCA	CACGAGUG-AGAGAAGACAGU	AP2/ERF and B3 domain-containing transcription factor At1g50680 (LOC105633499), transcript variant X1, mRNA	GO:0006355;GO:0003700;GO:0003677;GO:0005634;GO:0005667;GO:0045449;	K	up
Jcr4S00005_60	MIR156a	XM_012233345.2	3	305	325	UGACAGAAGA-GAGUGAGCAC	AUGCUCGCUCCUCUUCUGUUA	coiled-coil domain-containing protein SCD2 (LOC105647316), transcript variant X1, mRNA		D	up
Jcr4S00005_60	MIR156a	XM_012222721.2	2	22	41	UGACAGAAGAGAGUGAGCAC	GUGCUCUCUUUCUUCUGUUA	heavy metal-associated isoprenylated plant protein 24 (LOC105638846), mRNA	GO:0005737;GO:0046914;GO:0046916;GO:0030001;	P	up
Jcr4S00005_60	MIR156a	XM_020680523.1	2	3211	3231	UGACAGAAGAGAG-UGAGCAC	UUGCUCAGCUCUCUUCUGUCA	probable LRR receptor-like serine/threonine-protein kinase At3g47570 (LOC105637229), mRNA	GO:0006468;GO:0005524;GO:0016021;GO:0004674;GO:0009069;	T	up
Jcr4S00005_60	MIR156a	XM_012221148.2	2	695	714	UGACAGAAGAGAGUGAGCAC	AUGCUCCCUCUCUUCUGUCA	squamosa promoter-binding protein 1 (LOC105637624), mRNA	GO:0005634;GO:0003677;	K	up
Jcr4S00005_60	MIR156a	XM_020685053.1	1	1258	1277	UGACAGAAGAGAGUGAGCAC	GUGCUCUCUCUCUUCUGUCA	squamosa promoter-binding-like protein 13A (LOC105648779), transcript variant X1, mRNA	GO:0005634;GO:0003677;	K	up
Jcr4S00005_60	MIR156a	XM_020683476.1	1	1692	1711	UGACAGAAGAGAGUGAGCAC	GUGCUCUCUCUCUUCUGUCA	squamosa promoter-binding-like protein 16 (LOC105644836), transcript variant X1, mRNA	GO:0005634;GO:0003677;	K	up
Jcr4S00005_60	MIR156a	XM_012230305.2	1	2050	2069	UGACAGAAGAGAGUGAGCAC	GUGCUCUCUCUCUUCUGUCA	squamosa promoter-binding-like protein 2 (LOC105644822), mRNA	GO:0005634;GO:0003677;	K	up
Jcr4S00005_60	MIR156a	XM_012236246.2	2	728	747	UGACAGAAGAGAGUGAGCAC	CUGCUCUCUCUCUUCUGUCA	squamosa promoter-binding-like protein 3 (LOC105649564), transcript variant X2, mRNA	GO:0046872;GO:0009908;GO:0006355;GO:0003677;GO:0003700;GO:0005634;GO:0005667;GO:0045449;	K	up
Jcr4S00005_60	MIR156a	XM_012212428.2	1	1310	1329	UGACAGAAGAGAGUGAGCAC	GUGCUCUCUCUCUUCUGUCA	squamosa promoter-binding-like protein 6 (LOC105630572), mRNA	GO:0005634;GO:0003677;	K	up
Jcr4S00005_60	MIR156a	XM_012228255.2	1	1332	1351	UGACAGAAGAGAGUGAGCAC	GUGCUCUCUCUCUUCUGUCA	squamosa promoter-binding-like protein 7 (LOC105643181), mRNA	GO:0005634;GO:0003677;	K	up
Jcr4S00005_60	MIR156a	XM_012232353.2	1	942	961	GUGCUCUCUCUCUUCUGUCA	CACGAGUGAGAGAAGACAGU	squamosa promoter-binding-like protein 9 (LOC105646498), transcript variant X1, mRNA	GO:0005634;GO:0003677;	K	up
Jcr4S00711_5751	MIR156b	XM_020679050.1	2	437	457	GUGCUCACCUCUCUUCUGUCA	CACGAGUG-AGAGAAGACAGU	AP2/ERF and B3 domain-containing transcription factor At1g50680 (LOC105633499), transcript variant X1, mRNA	GO:0006355;GO:0003700;GO:0003677;GO:0005634;GO:0005667;GO:0045449;	K	up
Jcr4S00711_5751	MIR156b	XM_012233345.2	3	305	325	UGACAGAAGA-GAGUGAGCAC	AUGCUCGCUCCUCUUCUGUUA	coiled-coil domain-containing protein SCD2 (LOC105647316), transcript variant X1, mRNA		D	up
Jcr4S00711_5751	MIR156b	XM_012222721.2	2	22	41	UGACAGAAGAGAGUGAGCAC	GUGCUCUCUUUCUUCUGUUA	heavy metal-associated isoprenylated plant protein 24 (LOC105638846), mRNA	GO:0005737;GO:0046914;GO:0046916;GO:0030001;	P	up
Jcr4S00711_5751	MIR156b	XM_020680523.1	2	3211	3231	UGACAGAAGAGAG-UGAGCAC	UUGCUCAGCUCUCUUCUGUCA	probable LRR receptor-like serine/threonine-protein kinase At3g47570 (LOC105637229), mRNA	GO:0006468;GO:0005524;GO:0016021;GO:0004674;GO:0009069;	T	up
Jcr4S00711_5751	MIR156b	XM_012221148.2	2	695	714	UGACAGAAGAGAGUGAGCAC	AUGCUCCCUCUCUUCUGUCA	squamosa promoter-binding protein 1 (LOC105637624), mRNA	GO:0005634;GO:0003677;	K	up
Jcr4S00711_5751	MIR156b	XM_020685053.1	1	1258	1277	UGACAGAAGAGAGUGAGCAC	GUGCUCUCUCUCUUCUGUCA	squamosa promoter-binding-like protein 13A (LOC105648779), transcript variant X1, mRNA	GO:0005634;GO:0003677;	K	up
Jcr4S00711_5751	MIR156b	XM_020683476.1	1	1692	1711	UGACAGAAGAGAGUGAGCAC	GUGCUCUCUCUCUUCUGUCA	squamosa promoter-binding-like protein 16 (LOC105644836), transcript variant X1, mRNA	GO:0005634;GO:0003677;	K	up
Jcr4S00711_5751	MIR156b	XM_012230305.2	1	2050	2069	UGACAGAAGAGAGUGAGCAC	GUGCUCUCUCUCUUCUGUCA	squamosa promoter-binding-like protein 2 (LOC105644822), mRNA	GO:0005634;GO:0003677;	K	up
Jcr4S00711_5751	MIR156b	XM_012236246.2	2	728	747	UGACAGAAGAGAGUGAGCAC	CUGCUCUCUCUCUUCUGUCA	squamosa promoter-binding-like protein 3 (LOC105649564), transcript variant X2, mRNA	GO:0046872;GO:0009908;GO:0006355;GO:0003677;GO:0003700;GO:0005634;GO:0005667;GO:0045449;	K	up
Jcr4S00711_5751	MIR156b	XM_020681938.1	1	1411	1430	UGACAGAAGAGAGUGAGCAC	GUGCUCUCUCUCUUCUGUCA	squamosa promoter-binding-like protein 6 (LOC105640657), transcript variant X1, mRNA	GO:0005634;GO:0003677;	K	up
Jcr4S00711_5751	MIR156b	XM_012228255.2	1	1332	1351	UGACAGAAGAGAGUGAGCAC	GUGCUCUCUCUCUUCUGUCA	squamosa promoter-binding-like protein 7 (LOC105643181), mRNA	GO:0005634;GO:0003677;	K	up
Jcr4S00711_5751	MIR156b	XM_012232353.2	1	942	961	GUGCUCUCUCUCUUCUGUCA	CACGAGUGAGAGAAGACAGU	squamosa promoter-binding-like protein 9 (LOC105646498), transcript variant X1, mRNA	GO:0005634;GO:0003677;	K	up
Jcr4S00953_7199	MIR156c	XM_020679050.1	2	437	457	GUGCUCACCUCUCUUCUGUCA	CACGAGUG-AGAGAAGACAGU	AP2/ERF and B3 domain-containing transcription factor At1g50680 (LOC105633499), transcript variant X1, mRNA	GO:0006355;GO:0003700;GO:0003677;GO:0005634;GO:0005667;GO:0045449;	K
Jcr4S00953_7199	MIR156c	XM_012233345.2	3	305	325	UGACAGAAGA-GAGUGAGCAC	AUGCUCGCUCCUCUUCUGUUA	coiled-coil domain-containing protein SCD2 (LOC105647316), transcript variant X1, mRNA		D
Jcr4S00953_7199	MIR156c	XM_012222721.2	2	22	41	UGACAGAAGAGAGUGAGCAC	GUGCUCUCUUUCUUCUGUUA	heavy metal-associated isoprenylated plant protein 24 (LOC105638846), mRNA	GO:0005737;GO:0046914;GO:0046916;GO:0030001;	P
Jcr4S00953_7199	MIR156c	XM_020680523.1	2	3211	3231	UGACAGAAGAGAG-UGAGCAC	UUGCUCAGCUCUCUUCUGUCA	probable LRR receptor-like serine/threonine-protein kinase At3g47570 (LOC105637229), mRNA	GO:0006468;GO:0005524;GO:0016021;GO:0004674;GO:0009069;	T
Jcr4S00953_7199	MIR156c	XM_012221148.2	2	695	714	UGACAGAAGAGAGUGAGCAC	AUGCUCCCUCUCUUCUGUCA	squamosa promoter-binding protein 1 (LOC105637624), mRNA	GO:0005634;GO:0003677;	K
Jcr4S00953_7199	MIR156c	XM_020685053.1	1	1258	1277	UGACAGAAGAGAGUGAGCAC	GUGCUCUCUCUCUUCUGUCA	squamosa promoter-binding-like protein 13A (LOC105648779), transcript variant X1, mRNA	GO:0005634;GO:0003677;	K
Jcr4S00953_7199	MIR156c	XM_020683476.1	1	1692	1711	UGACAGAAGAGAGUGAGCAC	GUGCUCUCUCUCUUCUGUCA	squamosa promoter-binding-like protein 16 (LOC105644836), transcript variant X1, mRNA	GO:0005634;GO:0003677;	K
Jcr4S00953_7199	MIR156c	XM_012230305.2	1	2050	2069	UGACAGAAGAGAGUGAGCAC	GUGCUCUCUCUCUUCUGUCA	squamosa promoter-binding-like protein 2 (LOC105644822), mRNA	GO:0005634;GO:0003677;	K
Jcr4S00953_7199	MIR156c	XM_012236246.2	2	728	747	UGACAGAAGAGAGUGAGCAC	CUGCUCUCUCUCUUCUGUCA	squamosa promoter-binding-like protein 3 (LOC105649564), transcript variant X2, mRNA	GO:0046872;GO:0009908;GO:0006355;GO:0003677;GO:0003700;GO:0005634;GO:0005667;GO:0045449;	K
Jcr4S00953_7199	MIR156c	XM_020681938.1	1	1411	1430	UGACAGAAGAGAGUGAGCAC	GUGCUCUCUCUCUUCUGUCA	squamosa promoter-binding-like protein 6 (LOC105640657), transcript variant X1, mRNA	GO:0005634;GO:0003677;	K
Jcr4S00953_7199	MIR156c	XM_012228255.2	1	1332	1351	UGACAGAAGAGAGUGAGCAC	GUGCUCUCUCUCUUCUGUCA	squamosa promoter-binding-like protein 7 (LOC105643181), mRNA	GO:0005634;GO:0003677;	K
Jcr4S00953_7199	MIR156c	XM_012232353.2	1	942	961	GUGCUCUCUCUCUUCUGUCA	CACGAGUGAGAGAAGACAGU	squamosa promoter-binding-like protein 9 (LOC105646498), transcript variant X1, mRNA	GO:0005634;GO:0003677;	K
Jcr4S00953_7200	MIR156d	XM_020679050.1	2	437	457	GUGCUCACCUCUCUUCUGUCA	CACGAGUG-AGAGAAGACAGU	AP2/ERF and B3 domain-containing transcription factor At1g50680 (LOC105633499), transcript variant X1, mRNA	GO:0006355;GO:0003700;GO:0003677;GO:0005634;GO:0005667;GO:0045449;	K
Jcr4S00953_7200	MIR156d	XM_012233345.2	3	305	325	UGACAGAAGA-GAGUGAGCAC	AUGCUCGCUCCUCUUCUGUUA	coiled-coil domain-containing protein SCD2 (LOC105647316), transcript variant X1, mRNA		D
Jcr4S00953_7200	MIR156d	XM_012222721.2	2	22	41	UGACAGAAGAGAGUGAGCAC	GUGCUCUCUUUCUUCUGUUA	heavy metal-associated isoprenylated plant protein 24 (LOC105638846), mRNA	GO:0005737;GO:0046914;GO:0046916;GO:0030001;	P
Jcr4S00953_7200	MIR156d	XM_020680523.1	2	3211	3231	UGACAGAAGAGAG-UGAGCAC	UUGCUCAGCUCUCUUCUGUCA	probable LRR receptor-like serine/threonine-protein kinase At3g47570 (LOC105637229), mRNA	GO:0006468;GO:0005524;GO:0016021;GO:0004674;GO:0009069;	T
Jcr4S00953_7200	MIR156d	XM_012221148.2	2	695	714	UGACAGAAGAGAGUGAGCAC	AUGCUCCCUCUCUUCUGUCA	squamosa promoter-binding protein 1 (LOC105637624), mRNA	GO:0005634;GO:0003677;	K
Jcr4S00953_7200	MIR156d	XM_020685053.1	1	1258	1277	UGACAGAAGAGAGUGAGCAC	GUGCUCUCUCUCUUCUGUCA	squamosa promoter-binding-like protein 13A (LOC105648779), transcript variant X1, mRNA	GO:0005634;GO:0003677;	K
Jcr4S00953_7200	MIR156d	XM_020683476.1	1	1692	1711	UGACAGAAGAGAGUGAGCAC	GUGCUCUCUCUCUUCUGUCA	squamosa promoter-binding-like protein 16 (LOC105644836), transcript variant X1, mRNA	GO:0005634;GO:0003677;	K
Jcr4S00953_7200	MIR156d	XM_012230305.2	1	2050	2069	UGACAGAAGAGAGUGAGCAC	GUGCUCUCUCUCUUCUGUCA	squamosa promoter-binding-like protein 2 (LOC105644822), mRNA	GO:0005634;GO:0003677;	K
Jcr4S00953_7200	MIR156d	XM_012236246.2	2	728	747	UGACAGAAGAGAGUGAGCAC	CUGCUCUCUCUCUUCUGUCA	squamosa promoter-binding-like protein 3 (LOC105649564), transcript variant X2, mRNA	GO:0046872;GO:0009908;GO:0006355;GO:0003677;GO:0003700;GO:0005634;GO:0005667;GO:0045449;	K
Jcr4S00953_7200	MIR156d	XM_020681938.1	1	1411	1430	UGACAGAAGAGAGUGAGCAC	GUGCUCUCUCUCUUCUGUCA	squamosa promoter-binding-like protein 6 (LOC105640657), transcript variant X1, mRNA	GO:0005634;GO:0003677;	K
Jcr4S00953_7200	MIR156d	XM_012228255.2	1	1332	1351	UGACAGAAGAGAGUGAGCAC	GUGCUCUCUCUCUUCUGUCA	squamosa promoter-binding-like protein 7 (LOC105643181), mRNA	GO:0005634;GO:0003677;	K
Jcr4S00953_7200	MIR156d	XM_012232353.2	1	942	961	GUGCUCUCUCUCUUCUGUCA	CACGAGUGAGAGAAGACAGU	squamosa promoter-binding-like protein 9 (LOC105646498), transcript variant X1, mRNA	GO:0005634;GO:0003677;	K
Jcr4S05481_24205	MIR156e	XM_020679050.1	2	437	457	GUGCUCACCUCUCUUCUGUCA	CACGAGUG-AGAGAAGACAGU	AP2/ERF and B3 domain-containing transcription factor At1g50680 (LOC105633499), transcript variant X1, mRNA	GO:0006355;GO:0003700;GO:0003677;GO:0005634;GO:0005667;GO:0045449;	K	up
Jcr4S05481_24205	MIR156e	XM_012233345.2	3	305	325	UGACAGAAGA-GAGUGAGCAC	AUGCUCGCUCCUCUUCUGUUA	coiled-coil domain-containing protein SCD2 (LOC105647316), transcript variant X1, mRNA		D	up
Jcr4S05481_24205	MIR156e	XM_012222721.2	2	22	41	UGACAGAAGAGAGUGAGCAC	GUGCUCUCUUUCUUCUGUUA	heavy metal-associated isoprenylated plant protein 24 (LOC105638846), mRNA	GO:0005737;GO:0046914;GO:0046916;GO:0030001;	P	up
Jcr4S05481_24205	MIR156e	XM_012237475.2	2	503	523	UGACAGAAGAGAG-UGAGCAC	UUGCUCAGCUCUCUUCUGUCA	probable LRR receptor-like serine/threonine-protein kinase At3g47570 (LOC105650570), mRNA	GO:0006468;GO:0005524;GO:0016021;GO:0004674;GO:0009069;	T	up
Jcr4S05481_24205	MIR156e	XM_012221148.2	2	695	714	UGACAGAAGAGAGUGAGCAC	AUGCUCCCUCUCUUCUGUCA	squamosa promoter-binding protein 1 (LOC105637624), mRNA	GO:0005634;GO:0003677;	K	up
Jcr4S05481_24205	MIR156e	XM_020685053.1	1	1258	1277	UGACAGAAGAGAGUGAGCAC	GUGCUCUCUCUCUUCUGUCA	squamosa promoter-binding-like protein 13A (LOC105648779), transcript variant X1, mRNA	GO:0005634;GO:0003677;	K	up
Jcr4S05481_24205	MIR156e	XM_020683476.1	1	1692	1711	UGACAGAAGAGAGUGAGCAC	GUGCUCUCUCUCUUCUGUCA	squamosa promoter-binding-like protein 16 (LOC105644836), transcript variant X1, mRNA	GO:0005634;GO:0003677;	K	up
Jcr4S05481_24205	MIR156e	XM_012230305.2	1	2050	2069	UGACAGAAGAGAGUGAGCAC	GUGCUCUCUCUCUUCUGUCA	squamosa promoter-binding-like protein 2 (LOC105644822), mRNA	GO:0005634;GO:0003677;	K	up
Jcr4S05481_24205	MIR156e	XM_012236246.2	2	728	747	UGACAGAAGAGAGUGAGCAC	CUGCUCUCUCUCUUCUGUCA	squamosa promoter-binding-like protein 3 (LOC105649564), transcript variant X2, mRNA	GO:0046872;GO:0009908;GO:0006355;GO:0003677;GO:0003700;GO:0005634;GO:0005667;GO:0045449;	K	up
Jcr4S05481_24205	MIR156e	XM_020681938.1	1	1411	1430	UGACAGAAGAGAGUGAGCAC	GUGCUCUCUCUCUUCUGUCA	squamosa promoter-binding-like protein 6 (LOC105640657), transcript variant X1, mRNA	GO:0005634;GO:0003677;	K	up
Jcr4S05481_24205	MIR156e	XM_012228255.2	1	1332	1351	UGACAGAAGAGAGUGAGCAC	GUGCUCUCUCUCUUCUGUCA	squamosa promoter-binding-like protein 7 (LOC105643181), mRNA	GO:0005634;GO:0003677;	K	up
Jcr4S05481_24205	MIR156e	XM_012232353.2	1	942	961	GUGCUCUCUCUCUUCUGUCA	CACGAGUGAGAGAAGACAGU	squamosa promoter-binding-like protein 9 (LOC105646498), transcript variant X1, mRNA	GO:0005634;GO:0003677;	K	up
Jcr4S05481_24205	MIR156e	XM_012232354.2	1	956	975	GUGCUCUCUCUCUUCUGUCA	CACGAGUGAGAGAAGACAGU	squamosa promoter-binding-like protein 9 (LOC105646498), transcript variant X2, mRNA	GO:0005634;GO:0003677;	K	up
Jcr4S08406_30209	MIR156f	XM_012227980.2	3	407	429	UUGACAGAAGAUAG-AG-AGCAC	CUGCUGCUGCUAUCUUCUGUCAC	cytochrome P450 86A8 (LOC105642970), mRNA	GO:0020037;GO:0016705;GO:0004497;GO:0005506;GO:0055114;	I	DN
Jcr4S08406_30209	MIR156f	XM_020685549.1	3	152	174	UUGACAGAAGA-UAGAGA-GCAC	UUGCAUCUCUAAUCCUCUGUCAA	cytochrome P450 94A2 (LOC105650214), mRNA	GO:0020037;GO:0016021;GO:0005506;GO:0070330;GO:0055114;	I	DN
Jcr4S08406_30209	MIR156f	XM_012218475.1	3	297	317	UUGACAGAAGAUAGAGAGCAC	GUGCUUUAUAUCUUCUUUCAA	deacetylvindoline O-acetyltransferase (LOC105635392), mRNA	GO:0016747;	Q	DN
Jcr4S08406_30209	MIR156f	XM_012222721.2	2.5	22	42	UUGACAGAAGAUAGAGAGCAC	GUGCUCUCUUUCUUCUGUUAC	heavy metal-associated isoprenylated plant protein 24 (LOC105638846), mRNA	GO:0005737;GO:0046914;GO:0046916;GO:0030001;	P	DN
Jcr4S08406_30209	MIR156f	XM_012230510.2	2.5	913	933	UUGACAGAAGAUAGAGAGCAC	AAGCUAUCUAUUUUCUGUCAA	heavy metal-associated isoprenylated plant protein 8 (LOC105645007), mRNA	GO:0005507;GO:0006825;GO:0005886;	P	DN
Jcr4S08406_30209	MIR156f	XM_012220344.2	2.5	2428	2448	UUGACAGAAGAUAGAGAGCAC	UUGCUUUCUAUCUUCUGUUGU	LEAF RUST 10 DISEASE-RESISTANCE LOCUS RECEPTOR-LIKE PROTEIN KINASE-like 1.1 (LOC105636934), transcript variant X1, mRNA	GO:0004715;GO:0030247;GO:0018108;GO:0005524;GO:0016021;GO:0004674;GO:0009069;	T	DN
Jcr4S08406_30209	MIR156f	XR_001047658.2	2.5	2834	2855	UUGACAGA-AGAUAGAGAGCAC	UUGCUCUCUCUCUCUCUGUUAA	NF-kappa-B-activating protein (LOC105649980), transcript variant X2, misc_RNA		U	DN
Jcr4S08406_30209	MIR156f	XM_012230716.2	2.5	425	446	UUG-ACAGAAGAUAGAGAGCAC	CUGCUUUCUGUCUUCUGUACAA	pre-mRNA splicing factor SR-like 1 (LOC105645186), transcript variant X1, mRNA	GO:0006950,GO:0006970,GO:0008150,GO:0009628,GO:0009651,GO:0050896	A	DN
Jcr4S08406_30209	MIR156f	XM_012225153.2	3	1429	1450	UUGACAGAAGAUAGAGA-GCAC	AUGCGUCUUCAUCUUCUGUUAA	probable WRKY transcription factor 61 (LOC105640758), mRNA	GO:0006355;GO:0043565;GO:0003700;GO:0005667;GO:0045449;	K	DN
Jcr4S08406_30209	MIR156f	XM_012219088.2	3	422	442	UUGACAGAAGAUAGAGAGCAC	UUCUUCUCUAUUUUUUGUCAG	protein CHROMATIN REMODELING 5 (LOC105635949), transcript variant X3, mRNA	GO:0005524;GO:0005634;	K	DN
Jcr4S08406_30209	MIR156f	XM_020685053.1	2	1258	1278	UUGACAGAAGAUAGAGAGCAC	GUGCUCUCUCUCUUCUGUCAU	squamosa promoter-binding-like protein 13A (LOC105648779), transcript variant X1, mRNA	GO:0005634;GO:0003677;	K	DN
Jcr4S08406_30209	MIR156f	XM_020683476.1	2	1692	1712	UUGACAGAAGAUAGAGAGCAC	GUGCUCUCUCUCUUCUGUCAU	squamosa promoter-binding-like protein 16 (LOC105644836), transcript variant X1, mRNA	GO:0005634;GO:0003677;	K	DN
Jcr4S08406_30209	MIR156f	XM_012230305.2	1	2050	2070	UUGACAGAAGAUAGAGAGCAC	GUGCUCUCUCUCUUCUGUCAA	squamosa promoter-binding-like protein 2 (LOC105644822), mRNA	GO:0005634;GO:0003677;	K	DN
Jcr4S08406_30209	MIR156f	XM_012236246.2	1	728	748	UUGACAGAAGAUAGAGAGCAC	CUGCUCUCUCUCUUCUGUCAA	squamosa promoter-binding-like protein 3 (LOC105649564), transcript variant X2, mRNA	GO:0046872;GO:0009908;GO:0006355;GO:0003677;GO:0003700;GO:0005634;GO:0005667;GO:0045449;	K	DN
Jcr4S08406_30209	MIR156f	XM_012212428.2	1.5	1310	1330	UUGACAGAAGAUAGAGAGCAC	GUGCUCUCUCUCUUCUGUCAG	squamosa promoter-binding-like protein 6 (LOC105630572), mRNA	GO:0005634;GO:0003677;	K	DN
Jcr4S08406_30209	MIR156f	XM_012228255.2	2	1332	1352	UUGACAGAAGAUAGAGAGCAC	GUGCUCUCUCUCUUCUGUCAU	squamosa promoter-binding-like protein 7 (LOC105643181), mRNA	GO:0005634;GO:0003677;	K	DN
Jcr4S08406_30209	MIR156f	XM_012232353.2	1	942	962	UUGACAGAAGAUAGAGAGCAC	GUGCUCUCUCUCUUCUGUCAA	squamosa promoter-binding-like protein 9 (LOC105646498), transcript variant X1, mRNA	GO:0005634;GO:0003677;	K	DN
Jcr4S08406_30209	MIR156f	XM_012218481.2	3	762	782	UUGACAGAAGAUAGAGAGCAC	GUGCUUUAUAUCUUCUUUCAA	vinorine synthase (LOC105635400), mRNA	GO:0016747;	Q	DN
Jcr4S01201_8767	MIR159	XM_012218141.2	1.5	24	44	UUUGGAUUGAAGGGAGCUCUA	UGGCGCUCCCUUCAAUCCAAA	NAC domain-containing protein 41-like (LOC110008594), mRNA	GO:0006355;GO:0003677;GO:0005634;	K	DN
Jcr4S01201_8767	MIR159	XM_020679829.1	1.5	25	45	UUUGGAUUGAAGGGAGCUCUA	UGGCGCUCCCUUCAAUCCAAA	NAC domain-containing protein 67 (LOC105635139), mRNA	GO:0006355;GO:0003677;GO:0005634;	K	DN
Jcr4S01201_8767	MIR159	XM_012230983.2	3	930	950	UUUGGAUUGAAGGGAGCUCUA	AAGAGGUCUCUUUAAUUCAGA	peroxidase 3 (LOC105645388), mRNA	GO:0046872;GO:0009505;GO:0098869;GO:0006979;GO:0042744;GO:0009664;GO:0020037;GO:0004601;GO:0005576;GO:0055114;GO:0006804;	V	DN
Jcr4S01201_8767	MIR159	XM_012221252.2	3	417	437	UUUGGAUUGAAGGGAGCUCUA	GAGAGCUAUCUUCAAUCAAAA	pleiotropic drug resistance protein 1 (LOC105637687), mRNA	GO:0015748;GO:0015416;GO:1902047;GO:0005524;GO:0015417;GO:0016021;GO:0015716;	V	DN
Jcr4S01201_8767	MIR159	XM_012225605.2	2.5	723	743	UUUGGAUUGAAGGGAGCUCUA	AAUGGCUUCCUUCAGUCCAAA	premnaspirodiene oxygenase (LOC105641122), mRNA	GO:0020037;GO:0016021;GO:0016705;GO:0004497;GO:0005506;GO:0055114;	Q	DN
Jcr4S01201_8767	MIR159	XM_012214070.2	2.5	922	943	UUUGGAU-UGAAGGGAGCUCUA	AAGAGUUUCCUUCAGAUCCAAA	pyruvate, phosphate dikinase, chloroplastic (LOC105631868), mRNA	GO:0046872;GO:0006090;GO:0050242;GO:0016301;GO:0016310;GO:0005524;GO:0015976;	C	DN
Jcr4S01201_8767	MIR159	NM_001308734.1	2.5	426	446	UUUGGAUUGAAGGGAGCUCUA	AGGAGCUCAUUUCAAUCCGAA	superoxide dismutase [Cu-Zn], chloroplastic (LOC105628003), mRNA	GO:0006412;GO:0005507;GO:0055114;GO:0008270;GO:0071486;GO:0003735;GO:0004784;GO:0015934;GO:0009507;GO:0019430;GO:0042254;	V	DN
Jcr4S01201_8767	MIR159	XM_020680073.1	2.5	2962	2983	UUUGGAUUG-AAGGGAGCUCUA	AAGAGCUUCUUUUCAAUCUAAA	telomerase reverse transcriptase (LOC105636002), transcript variant X1, mRNA	GO:0000723,GO:0000781,GO:0003674,GO:0003720,GO:0003824,GO:0003964,GO:0005575,GO:0005622,GO:0005623,GO:0005634,GO:0005694,GO:0006139,GO:0006259,GO:0006260,GO:0006278,GO:0006725,GO:0006807,GO:0006996,GO:0006997,GO:0007000,GO:0007004,GO:0008150,GO:0008152,GO:0009058,GO:0009059,GO:0009987,GO:0010833,GO:0016043,GO:0016740,GO:0016772,GO:0016779,GO:0032200,GO:0034061,GO:0034641,GO:0034645,GO:0042592,GO:…	B, L	DN
Jcr4S01201_8767	MIR159	XM_020677604.1	3	2443	2464	UUUGGAUUG-AAGGGAGCUCUA	CAGAGCUUCCUUGCAAUUUAAG	TMV resistance protein N (LOC105629744), mRNA	GO:0043531;GO:0007165;	T	DN
Jcr4S01201_8767	MIR159	XM_012220597.2	2.5	1735	1755	UUUGGAUUGAAGGGAGCUCUA	UAGAGCUCCCUUCACUCCAAU	transcription factor GAMYB (LOC105637179), mRNA	GO:0003677;	K	DN
Jcr4S01201_8767	MIR159	XM_012215458.2	3	1741	1761	UUUGGAUUGAAGGGAGCUCUA	CGGAGCUCCCUUCAAGCCAAU	transcription factor MYB120 (LOC105632974), mRNA	GO:0003677;	K	DN
Jcr4S02957_16589	MIR160a	XM_012237875.2	0	1760	1780	UGCCUGGCUCCCUGUAUGCCA	AGGCAUACAGGGAGCCAGGCA	auxin response factor 16 (LOC105650910), mRNA	GO:0009734;GO:0006355;GO:0003677;GO:0005634;	K
Jcr4S03224_17490	MIR160b	XM_012237875.2	1	1760	1780	UGCCUGGCUCCCUGAAUGCCA	AGGCAUACAGGGAGCCAGGCA	auxin response factor 16 (LOC105650910), mRNA	GO:0009734;GO:0006355;GO:0003677;GO:0005634;	K
Jcr4S03532_18591	MIR160c	XM_012237875.2	0	1760	1780	UGCCUGGCUCCCUGUAUGCCA	AGGCAUACAGGGAGCCAGGCA	auxin response factor 16 (LOC105650910), mRNA	GO:0009734;GO:0006355;GO:0003677;GO:0005634;	K
Jcr4S03474_18392	MIR162	XM_012227694.2	1.5	3875	3896	UCGAUAA-ACCUCUGCAUCCAG	CUGGAUGCAGAGGUCUUAUCGA	endoribonuclease Dicer homolog 1 (LOC105642759), mRNA	GO:0090502;GO:0004525;GO:0003723;GO:0016442;GO:0003677;GO:0005524;GO:0004386;GO:0030422;GO:0005737;GO:0005634;GO:0051252;	A
Jcr4S00202_2119	MIR164a	XM_012224903.2	1.5	1083	1103	UGGAGAAGCAGGGCACGUGCA	CUUACGUGCCCUGCUUCUCCA	NAC domain-containing protein 100 (LOC105640556), mRNA	GO:0006355;GO:0003677;GO:0005634;	K
Jcr4S00202_2119	MIR164a	XM_012217331.2	1	733	753	UGGAGAAGCAGGGCACGUGCA	AGCAAGUGCCCUGCUUCUCCA	NAC domain-containing protein 21/22 (LOC105634469), mRNA	GO:0006355;GO:0003677;GO:0005634;	K
Jcr4S00202_2119	MIR164a	XM_012221915.2	2	359	379	UGGAGAAGCAGGGCACGUGCA	AGCAUGUUCCUUGCUUCUCCA	pollen-specific protein SF21 (LOC105638162), transcript variant X1, mRNA	GO:0016021;	S
Jcr4S00202_2119	MIR164a	XM_020680677.1	1	1282	1302	UGGAGAAGCAGGGCACGUGCA	AGCACGUGUCCUGUUUCUCCA	protein CUP-SHAPED COTYLEDON 2 (LOC105637453), mRNA	GO:0006355;GO:0003677;GO:0005634;	K
Jcr4S01134_8374	MIR164b	XM_012224903.2	1.5	1083	1103	UGGAGAAGCAGGGCACGUGCA	CUUACGUGCCCUGCUUCUCCA	NAC domain-containing protein 100 (LOC105640556), mRNA	GO:0006355;GO:0003677;GO:0005634;	K
Jcr4S01134_8374	MIR164b	XM_012217331.2	1	733	753	UGGAGAAGCAGGGCACGUGCA	AGCAAGUGCCCUGCUUCUCCA	NAC domain-containing protein 21/22 (LOC105634469), mRNA	GO:0006355;GO:0003677;GO:0005634;	K
Jcr4S01134_8374	MIR164b	XM_012221915.2	2	359	379	UGGAGAAGCAGGGCACGUGCA	AGCAUGUUCCUUGCUUCUCCA	pollen-specific protein SF21 (LOC105638162), transcript variant X1, mRNA	GO:0016021;	S
Jcr4S01134_8374	MIR164b	XM_020680677.1	1	1282	1302	UGGAGAAGCAGGGCACGUGCA	AGCACGUGUCCUGUUUCUCCA	protein CUP-SHAPED COTYLEDON 2 (LOC105637453), mRNA	GO:0006355;GO:0003677;GO:0005634;	K
Jcr4S00108_1238	MIR166a	XM_012220237.2	2	1117	1137	UCGGACCAGGCUUCAUUCCCC	UUGGGAUGAAGCCUGGUCCGG	homeobox-leucine zipper protein ATHB-14 (LOC105636855), mRNA	GO:0005634;GO:0003677;GO:0008289;	K
Jcr4S00108_1238	MIR166a	XM_012213708.2	1.5	1888	1908	UCGGACCAGGCUUCAUUCCCC	CUGGAAUGAAGCCUGGUCCGG	homeobox-leucine zipper protein ATHB-15 (LOC105631553), mRNA	GO:0010075;GO:0010014;GO:0010087;GO:0009965;GO:0009887;GO:0008289;GO:0003677;GO:0080060;GO:0048263;GO:0005634;	K
Jcr4S00108_1238	MIR166a	XM_012221986.2	2	988	1008	UCGGACCAGGCUUCAUUCCCC	CUGGGAUGAAGCCUGGUCCGG	homeobox-leucine zipper protein ATHB-8 (LOC105638211), mRNA	GO:0010072;GO:0008284;GO:0008289;GO:0003677;GO:0045597;GO:0005634;GO:0010089;	K
Jcr4S00108_1238	MIR166a	XM_012209426.2	2	1415	1435	UCGGACCAGGCUUCAUUCCCC	CUGGGAUGAAGCCUGGUCCGG	homeobox-leucine zipper protein REVOLUTA (LOC105628087), mRNA	GO:0030154;GO:0010014;GO:0009956;GO:0008289;GO:0010051;GO:0009944;GO:0044212;GO:0005634;GO:0010089;GO:0009855;	K
Jcr4S00108_1238	MIR166a	XM_012226617.2	2	1248	1268	UCGGACCAGGCUUCAUUCCCC	GGGGAAUGGAGCUAGGUCCGA	protein MIZU-KUSSEI 1 (LOC105641962), mRNA	GO:0005575,GO:0005911,GO:0009506,GO:0030054,GO:0055044	S
Jcr4S00122_1408	MIR166b	XM_012220237.2	2	1117	1137	UCGGACCAGGCUUCAUUCCCG	UUGGGAUGAAGCCUGGUCCGG	homeobox-leucine zipper protein ATHB-14 (LOC105636855), mRNA	GO:0005634;GO:0003677;GO:0008289;	K
Jcr4S00122_1408	MIR166b	XM_012213708.2	1.5	1888	1908	UCGGACCAGGCUUCAUUCCCG	CUGGAAUGAAGCCUGGUCCGG	homeobox-leucine zipper protein ATHB-15 (LOC105631553), mRNA	GO:0010075;GO:0010014;GO:0010087;GO:0009965;GO:0009887;GO:0008289;GO:0003677;GO:0080060;GO:0048263;GO:0005634;	K
Jcr4S00122_1408	MIR166b	XM_012221986.2	2	988	1008	UCGGACCAGGCUUCAUUCCCG	CUGGGAUGAAGCCUGGUCCGG	homeobox-leucine zipper protein ATHB-8 (LOC105638211), mRNA	GO:0010072;GO:0008284;GO:0008289;GO:0003677;GO:0045597;GO:0005634;GO:0010089;	K
Jcr4S00122_1408	MIR166b	XM_012209426.2	2	1415	1435	UCGGACCAGGCUUCAUUCCCG	CUGGGAUGAAGCCUGGUCCGG	homeobox-leucine zipper protein REVOLUTA (LOC105628087), mRNA	GO:0030154;GO:0010014;GO:0009956;GO:0008289;GO:0010051;GO:0009944;GO:0044212;GO:0005634;GO:0010089;GO:0009855;	K
Jcr4S00122_1408	MIR166b	XM_012226617.2	2	1248	1268	UCGGACCAGGCUUCAUUCCCG	GGGGAAUGGAGCUAGGUCCGA	protein MIZU-KUSSEI 1 (LOC105641962), mRNA	GO:0005575,GO:0005911,GO:0009506,GO:0030054,GO:0055044	S
Jcr4S00358_3373	MIR166c	XM_012220237.2	2	1117	1137	UCGGACCAGGCUUCAUUCCCC	UUGGGAUGAAGCCUGGUCCGG	homeobox-leucine zipper protein ATHB-14 (LOC105636855), mRNA	GO:0005634;GO:0003677;GO:0008289;	K
Jcr4S00358_3373	MIR166c	XM_012213708.2	1.5	1888	1908	UCGGACCAGGCUUCAUUCCCC	CUGGAAUGAAGCCUGGUCCGG	homeobox-leucine zipper protein ATHB-15 (LOC105631553), mRNA	GO:0010075;GO:0010014;GO:0010087;GO:0009965;GO:0009887;GO:0008289;GO:0003677;GO:0080060;GO:0048263;GO:0005634;	K
Jcr4S00358_3373	MIR166c	XM_012221986.2	2	988	1008	UCGGACCAGGCUUCAUUCCCC	CUGGGAUGAAGCCUGGUCCGG	homeobox-leucine zipper protein ATHB-8 (LOC105638211), mRNA	GO:0010072;GO:0008284;GO:0008289;GO:0003677;GO:0045597;GO:0005634;GO:0010089;	K
Jcr4S00358_3373	MIR166c	XM_012209426.2	2	1415	1435	UCGGACCAGGCUUCAUUCCCC	CUGGGAUGAAGCCUGGUCCGG	homeobox-leucine zipper protein REVOLUTA (LOC105628087), mRNA	GO:0030154;GO:0010014;GO:0009956;GO:0008289;GO:0010051;GO:0009944;GO:0044212;GO:0005634;GO:0010089;GO:0009855;	K
Jcr4S00358_3373	MIR166c	XM_012226617.2	2	1248	1268	UCGGACCAGGCUUCAUUCCCC	GGGGAAUGGAGCUAGGUCCGA	protein MIZU-KUSSEI 1 (LOC105641962), mRNA	GO:0005575,GO:0005911,GO:0009506,GO:0030054,GO:0055044	S
Jcr4S01076_7953	MIR166d	XM_012220237.2	2	1117	1137	UCGGACCAGGCUUCAUUCCCC	UUGGGAUGAAGCCUGGUCCGG	homeobox-leucine zipper protein ATHB-14 (LOC105636855), mRNA	GO:0005634;GO:0003677;GO:0008289;	K
Jcr4S01076_7953	MIR166d	XM_012213708.2	1.5	1888	1908	UCGGACCAGGCUUCAUUCCCC	CUGGAAUGAAGCCUGGUCCGG	homeobox-leucine zipper protein ATHB-15 (LOC105631553), mRNA	GO:0010075;GO:0010014;GO:0010087;GO:0009965;GO:0009887;GO:0008289;GO:0003677;GO:0080060;GO:0048263;GO:0005634;	K
Jcr4S01076_7953	MIR166d	XM_012221986.2	2	988	1008	UCGGACCAGGCUUCAUUCCCC	CUGGGAUGAAGCCUGGUCCGG	homeobox-leucine zipper protein ATHB-8 (LOC105638211), mRNA	GO:0010072;GO:0008284;GO:0008289;GO:0003677;GO:0045597;GO:0005634;GO:0010089;	K
Jcr4S01076_7953	MIR166d	XM_012209426.2	2	1415	1435	UCGGACCAGGCUUCAUUCCCC	CUGGGAUGAAGCCUGGUCCGG	homeobox-leucine zipper protein REVOLUTA (LOC105628087), mRNA	GO:0030154;GO:0010014;GO:0009956;GO:0008289;GO:0010051;GO:0009944;GO:0044212;GO:0005634;GO:0010089;GO:0009855;	K
Jcr4S01076_7953	MIR166d	XM_012226617.2	2	1248	1268	UCGGACCAGGCUUCAUUCCCC	GGGGAAUGGAGCUAGGUCCGA	protein MIZU-KUSSEI 1 (LOC105641962), mRNA	GO:0005575,GO:0005911,GO:0009506,GO:0030054,GO:0055044	S
Jcr4S04439_21322	MIR166e	XM_012220237.2	2	1117	1137	UCGGACCAGGCUUCAUUCCCC	UUGGGAUGAAGCCUGGUCCGG	homeobox-leucine zipper protein ATHB-14 (LOC105636855), mRNA	GO:0005634;GO:0003677;GO:0008289;	K
Jcr4S04439_21322	MIR166e	XM_012213708.2	1.5	1888	1908	UCGGACCAGGCUUCAUUCCCC	CUGGAAUGAAGCCUGGUCCGG	homeobox-leucine zipper protein ATHB-15 (LOC105631553), mRNA	GO:0010075;GO:0010014;GO:0010087;GO:0009965;GO:0009887;GO:0008289;GO:0003677;GO:0080060;GO:0048263;GO:0005634;	K
Jcr4S04439_21322	MIR166e	XM_012221986.2	2	988	1008	UCGGACCAGGCUUCAUUCCCC	CUGGGAUGAAGCCUGGUCCGG	homeobox-leucine zipper protein ATHB-8 (LOC105638211), mRNA	GO:0010072;GO:0008284;GO:0008289;GO:0003677;GO:0045597;GO:0005634;GO:0010089;	K
Jcr4S04439_21322	MIR166e	XM_012209426.2	2	1415	1435	UCGGACCAGGCUUCAUUCCCC	CUGGGAUGAAGCCUGGUCCGG	homeobox-leucine zipper protein REVOLUTA (LOC105628087), mRNA	GO:0030154;GO:0010014;GO:0009956;GO:0008289;GO:0010051;GO:0009944;GO:0044212;GO:0005634;GO:0010089;GO:0009855;	K
Jcr4S04439_21322	MIR166e	XM_012226617.2	2	1248	1268	UCGGACCAGGCUUCAUUCCCC	GGGGAAUGGAGCUAGGUCCGA	protein MIZU-KUSSEI 1 (LOC105641962), mRNA	GO:0005575,GO:0005911,GO:0009506,GO:0030054,GO:0055044	S
Jcr4U31285_47895	MIR166f	XM_012220237.2	2	1117	1137	UCGGACCAGGCUUCAUUCCCG	UUGGGAUGAAGCCUGGUCCGG	homeobox-leucine zipper protein ATHB-14 (LOC105636855), mRNA	GO:0005634;GO:0003677;GO:0008289;	K
Jcr4U31285_47895	MIR166f	XM_012213708.2	1.5	1888	1908	UCGGACCAGGCUUCAUUCCCG	CUGGAAUGAAGCCUGGUCCGG	homeobox-leucine zipper protein ATHB-15 (LOC105631553), mRNA	GO:0010075;GO:0010014;GO:0010087;GO:0009965;GO:0009887;GO:0008289;GO:0003677;GO:0080060;GO:0048263;GO:0005634;	K
Jcr4U31285_47895	MIR166f	XM_012221986.2	2	988	1008	UCGGACCAGGCUUCAUUCCCG	CUGGGAUGAAGCCUGGUCCGG	homeobox-leucine zipper protein ATHB-8 (LOC105638211), mRNA	GO:0010072;GO:0008284;GO:0008289;GO:0003677;GO:0045597;GO:0005634;GO:0010089;	K
Jcr4U31285_47895	MIR166f	XM_012209426.2	2	1415	1435	UCGGACCAGGCUUCAUUCCCG	CUGGGAUGAAGCCUGGUCCGG	homeobox-leucine zipper protein REVOLUTA (LOC105628087), mRNA	GO:0030154;GO:0010014;GO:0009956;GO:0008289;GO:0010051;GO:0009944;GO:0044212;GO:0005634;GO:0010089;GO:0009855;	K
Jcr4U31285_47895	MIR166f	XM_012226617.2	2	1248	1268	UCGGACCAGGCUUCAUUCCCG	GGGGAAUGGAGCUAGGUCCGA	protein MIZU-KUSSEI 1 (LOC105641962), mRNA	GO:0005575,GO:0005911,GO:0009506,GO:0030054,GO:0055044	S
Jcr4S09730_32175	MIR167a	XM_012232640.2	2.5	1022	1044	UGAAGCUGCCAGC-AUGAUCUGA	ACAGGUCAUUGUUGGCAGCUUUA	AT-hook motif nuclear-localized protein 13 (LOC105646718), mRNA	GO:0003677;	K
Jcr4S09730_32175	MIR167a	XM_012226074.2	3	4453	4475	UGAAGCUGC-CAGCAUGAUCUGA	GGAAAUCGUGUUGCGCAGCUUCA	phytochrome C (LOC105641507), mRNA	GO:0000160;GO:0009585;GO:0017006;GO:0005622;GO:0018298;GO:0006355;GO:0023014;GO:0009584;GO:0042803;GO:0009881;GO:0000155;GO:0009365;	K
Jcr4S09730_32175	MIR167a	XM_012229836.2	3	458	479	UGAAGCUGCCAGCAUGAUCUGA	ACAGAUCAUGUUCUCAGCUUUA	sm-like protein LSM5 (LOC105644477), mRNA	GO:0009737;GO:0019013;GO:0009414;GO:0030529;	A
Jcr4S09730_32175	MIR167a	XM_012229775.2	3	643	664	UGAAGCUGCCAGCAUGAUCUGA	UCAGCCUAUGUUGGCAGCUUCA	transcription factor bHLH62 (LOC105644426), mRNA	GO:0046983;	K
Jcr4S09730_32175	MIR167a	XM_012230190.2	3	1158	1179	UGAAGCUGCCAGCAUGAUCUGA	AGAGAUUCUGCUGGCAGUUUUG	two-component response regulator ARR11 (LOC105644735), mRNA	GO:0000160;GO:0006355;GO:0003677;GO:0016310;GO:0016301;GO:0003700;GO:0005634;GO:0005667;GO:0045449;	K
Jcr4S09898_32449	MIR167b	XM_012232640.2	2.5	1023	1044	UGAAGCUGCCAGC-AUGAUCUA	CAGGUCAUUGUUGGCAGCUUUA	AT-hook motif nuclear-localized protein 13 (LOC105646718), mRNA	GO:0003677;	K
Jcr4S09898_32449	MIR167b	XM_012229836.2	3	459	479	UGAAGCUGCCAGCAUGAUCUA	CAGAUCAUGUUCUCAGCUUUA	sm-like protein LSM5 (LOC105644477), mRNA	GO:0009737;GO:0019013;GO:0009414;GO:0030529;	A
Jcr4S09898_32449	MIR167b	XM_012229775.2	3	644	664	UGAAGCUGCCAGCAUGAUCUA	CAGCCUAUGUUGGCAGCUUCA	transcription factor bHLH62 (LOC105644426), mRNA	GO:0046983;	K
Jcr4S09898_32449	MIR167b	XM_012230190.2	3	1159	1179	UGAAGCUGCCAGCAUGAUCUA	GAGAUUCUGCUGGCAGUUUUG	two-component response regulator ARR11 (LOC105644735), mRNA	GO:0000160;GO:0006355;GO:0003677;GO:0016310;GO:0016301;GO:0003700;GO:0005634;GO:0005667;GO:0045449;	K
Jcr4S17186_40158	MIR167c	XM_012232640.2	2.5	1023	1044	UGAAGCUGCCAGC-AUGAUCUA	CAGGUCAUUGUUGGCAGCUUUA	AT-hook motif nuclear-localized protein 13 (LOC105646718), mRNA	GO:0003677;	K
Jcr4S17186_40158	MIR167c	XM_012229836.2	3	459	479	UGAAGCUGCCAGCAUGAUCUA	CAGAUCAUGUUCUCAGCUUUA	sm-like protein LSM5 (LOC105644477), mRNA	GO:0009737;GO:0019013;GO:0009414;GO:0030529;	A
Jcr4S17186_40158	MIR167c	XM_012229775.2	3	644	664	UGAAGCUGCCAGCAUGAUCUA	CAGCCUAUGUUGGCAGCUUCA	transcription factor bHLH62 (LOC105644426), mRNA	GO:0046983;	K
Jcr4S17186_40158	MIR167c	XM_012230190.2	3	1159	1179	UGAAGCUGCCAGCAUGAUCUA	GAGAUUCUGCUGGCAGUUUUG	two-component response regulator ARR11 (LOC105644735), mRNA	GO:0000160;GO:0006355;GO:0003677;GO:0016310;GO:0016301;GO:0003700;GO:0005634;GO:0005667;GO:0045449;	K
Jcr4S02027_12753	MIR171b	XM_012223680.2	3	1076	1096	UAUUGGCCUGGUUCACUCAGA	ACUGGGUCAACUAGGUCAGUA	scarecrow-like protein 15 (LOC105639584), mRNA	GO:0048831;GO:0006355;GO:0043565;GO:0030154;GO:0003700;GO:0005634;GO:0005667;GO:0045449;	K	DN
Jcr4S00081_959	MIR172	XM_012232934.2	3	1008	1028	GGAAUCUUGAUGAUGCUGCAG	UUACAAUAUUAUCAAGAUUCC	(R,S)-reticuline 7-O-methyltransferase (LOC105646968), mRNA	GO:0016206;GO:0046983;GO:0050630;GO:0032259;GO:0006570;	Q
Jcr4S00081_959	MIR172	XM_012219432.2	3	149	169	GGAAUCUUGAUGAUGCUGCAG	CUGCAAUAGUAUCAAGAUUCC	aminoacylase-1 (LOC105636194), transcript variant X1, mRNA	GO:0005737;GO:0046872;GO:0004046;GO:0006520;GO:0006508;GO:0008237;GO:0000051;	E
Jcr4S00081_959	MIR172	XM_012218280.2	2.5	1616	1636	GGAAUCUUGAUGAUGCUGCAG	CUGCAGCAUCAUCAUGAUUCG	AP2-like ethylene-responsive transcription factor TOE3 (LOC105635241), transcript variant X1, mRNA	GO:0007275;GO:0006355;GO:0003677;GO:0003700;GO:0005634;GO:0005667;GO:0045449;	K
Jcr4S00081_959	MIR172	XM_020682572.1	1	1611	1631	GGAAUCUUGAUGAUGCUGCAG	CUGCAGCAUCAUCAGGAUUCU	ethylene-responsive transcription factor RAP2-7-like (LOC105642162), mRNA	GO:0055114;GO:0007275;GO:0006355;GO:0003677;GO:0032440;GO:0003700;GO:0005634;GO:0005667;GO:0045449;	K
Jcr4S00081_959	MIR172	XM_012223882.2	0.5	1880	1900	GGAAUCUUGAUGAUGCUGCAG	CUGCAGCAUCAUCAGGAUUCC	floral homeotic protein APETALA 2 (LOC105639741), transcript variant X1, mRNA	GO:0007275;GO:0006355;GO:0003677;GO:0003700;GO:0005634;GO:0005667;GO:0045449;	K
Jcr4S00081_959	MIR172	XM_020685525.1	3	600	620	GGAAUCUUGAUGAUGCUGCAG	GUGCAGUACUGUCAAGGUUCC	ubiquitin-like modifier-activating enzyme atg7 (LOC105649654), transcript variant X1, mRNA	GO:0005737;GO:0008641;GO:0006914;	O
Jcr4S00085_1032	MIR319a	XM_020681895.1	3	340	362	UUGGACUGAAG--GGAGCUCCCU	AGCGAGCUCCUCCUUCAGUCCAA	alpha-N-acetylglucosaminidase (LOC105640438), transcript variant X1, mRNA	GO:0004561;GO:0006027;	G
Jcr4S00085_1032	MIR319a	XM_012224752.2	3	339	361	UUGGACUGAAG--GGAGCUCCCU	AGCGAGCUCCUCCUUCAGUCCAA	alpha-N-acetylglucosaminidase (LOC105640438), transcript variant X2, mRNA	GO:0004561;GO:0006027;	G
Jcr4S00085_1032	MIR319a	XM_012237846.2	2.5	2805	2826	UUGGACUGAAGGGAGC-UCCCU	UGGGAAGCUUCCUUUAGUCCAG	callose synthase 9 (LOC105650886), mRNA	GO:0006075;GO:0003843;GO:0016021;GO:0000148;GO:0005982;GO:0005985;	M
Jcr4S00085_1032	MIR319a	NM_001319923.1	2.5	1180	1199	AGGGGGA-CCCUUCAGUCCAA	UCCCUCGAGGGAAGUCAGGUU	Jatropha curcas transcription factor TCP2-like (LOC105634014), mRNA	GO:0001071,GO:0003674,GO:0003700,GO:0005575,GO:0005622,GO:0005623,GO:0005634,GO:0006355,GO:0007275,GO:0008150,GO:0009653,GO:0009887,GO:0009889,GO:0009965,GO:0009987,GO:0010016,GO:0010468,GO:0010556,GO:0019219,GO:0019222,GO:0030154,GO:0031323,GO:0031326,GO:0032501,GO:0032502,GO:0040034,GO:0043226,GO:0043227,GO:0043229,GO:0043231,GO:0044424,GO:0044464,GO:0044699,GO:0044707,GO:0044763,GO:0044767,GO:…	K
Jcr4S00085_1032	MIR319a	XM_012216750.2	2.5	2026	2045	AGGGGGA-CCCUUCAGUCCAA	UCCCUCGAGGGAAGUCAGGUU	transcription factor TCP2-like (LOC105634014), transcript variant X1, mRNA	GO:0001071,GO:0003674,GO:0003700,GO:0005575,GO:0005622,GO:0005623,GO:0005634,GO:0006355,GO:0007275,GO:0008150,GO:0009653,GO:0009887,GO:0009889,GO:0009965,GO:0009987,GO:0010016,GO:0010468,GO:0010556,GO:0019219,GO:0019222,GO:0030154,GO:0031323,GO:0031326,GO:0032501,GO:0032502,GO:0040034,GO:0043226,GO:0043227,GO:0043229,GO:0043231,GO:0044424,GO:0044464,GO:0044699,GO:0044707,GO:0044763,GO:0044767,GO:…	K
Jcr4S00085_1032	MIR319a	XM_012218825.1	3	1152	1171	AGGGGAC-CCCUUCAGUCCAG	UCCCUCGAGGGAAGUCAGGUU	transcription factor TCP3 (LOC105635738), mRNA	GO:0000003,GO:0001071,GO:0003006,GO:0003674,GO:0003676,GO:0003677,GO:0003700,GO:0005488,GO:0005575,GO:0005622,GO:0005623,GO:0005634,GO:0006355,GO:0007275,GO:0008150,GO:0009653,GO:0009719,GO:0009725,GO:0009733,GO:0009790,GO:0009791,GO:0009793,GO:0009887,GO:0009889,GO:0009965,GO:0009987,GO:0010016,GO:0010033,GO:0010154,GO:0010468,GO:0010556,GO:0019219,GO:0019222,GO:0022414,GO:0030154,GO:0031323,GO:…	K
Jcr4S00085_1032	MIR319a	XM_012223649.2	3	2021	2040	AGGGGAC-CCCUUCAGUCCAG	UCCCUCGAGGGAAGUCAGGUU	transcription factor TCP4 (LOC105639567), mRNA		K
Jcr4S01437_9860	MIR319b	NM_001315643.1	3	1547	1566	CGGAUCUCCCUUCA-UCCAAG	GCCUCGAGGGAAGUCAGGUUC	Jatropha curcas sucrose transport protein SUC2-like (LOC105637145), mRNA	GO:0005887;GO:0008515;GO:0015770;	G	DN
Jcr4S01437_9860	MIR319b	XM_012213360.2	2.5	1528	1548	CUUGGACUGAAGGGAGCUCCG	UGGAGCUCCCUUCACUCCAAU	transcription factor GAMYB (LOC105631288), transcript variant X1, mRNA	GO:0003677;	K	DN
Jcr4S03476_18399	MIR319c	XM_020681895.1	3	340	363	AUUGGACUGAAG--GGAGCUC-CU	AGCGAGCUCCUCCUUCAGUCCAAU	alpha-N-acetylglucosaminidase (LOC105640438), transcript variant X1, mRNA	GO:0004561;GO:0006027;	G
Jcr4S03476_18399	MIR319c	XM_012224752.2	3	339	362	AUUGGACUGAAG--GGAGCUC-CU	AGCGAGCUCCUCCUUCAGUCCAAU	alpha-N-acetylglucosaminidase (LOC105640438), transcript variant X2, mRNA	GO:0004561;GO:0006027;	G
Jcr4S03476_18399	MIR319c	XM_012237846.2	2.5	2806	2827	AUUGGACUGAAGGGAGC-UCCU	GGGAAGCUUCCUUUAGUCCAGU	callose synthase 9 (LOC105650886), mRNA	GO:0006075;GO:0003843;GO:0016021;GO:0000148;GO:0005982;GO:0005985;	M
Jcr4S03476_18399	MIR319c	NM_001319923.1	2.5	1180	1200	AUUGGACUGAAGGGAGCUCCU	AGGGGGACCCUUCAGUCCAAU	Jatropha curcas transcription factor TCP2-like (LOC105634014), mRNA	GO:0001071,GO:0003674,GO:0003700,GO:0005575,GO:0005622,GO:0005623,GO:0005634,GO:0006355,GO:0007275,GO:0008150,GO:0009653,GO:0009887,GO:0009889,GO:0009965,GO:0009987,GO:0010016,GO:0010468,GO:0010556,GO:0019219,GO:0019222,GO:0030154,GO:0031323,GO:0031326,GO:0032501,GO:0032502,GO:0040034,GO:0043226,GO:0043227,GO:0043229,GO:0043231,GO:0044424,GO:0044464,GO:0044699,GO:0044707,GO:0044763,GO:0044767,GO:…	K
Jcr4S03476_18399	MIR319c	XM_012226275.2	2.5	622	642	AUUGGACUGAAGGGAGCUCCU	UGGAGUGCCUUUCAGUUCAAU	magnesium-dependent phosphatase 1 (LOC105641685), mRNA	GO:0016311;GO:0016791;	S
Jcr4S03476_18399	MIR319c	XM_012213360.2	1.5	1528	1548	AUUGGACUGAAGGGAGCUCCU	UGGAGCUCCCUUCACUCCAAU	transcription factor GAMYB (LOC105631288), transcript variant X1, mRNA	GO:0003677;	K
Jcr4S03476_18399	MIR319c	XM_012215458.2	3	1741	1761	AUUGGACUGAAGGGAGCUCCU	CGGAGCUCCCUUCAAGCCAAU	transcription factor MYB120 (LOC105632974), mRNA	GO:0003677;	K
Jcr4S03476_18399	MIR319c	XM_012216750.2	2.5	2026	2046	AUUGGACUGAAGGGAGCUCCU	AGGGGGACCCUUCAGUCCAAU	transcription factor TCP2-like (LOC105634014), transcript variant X1, mRNA	GO:0001071,GO:0003674,GO:0003700,GO:0005575,GO:0005622,GO:0005623,GO:0005634,GO:0006355,GO:0007275,GO:0008150,GO:0009653,GO:0009887,GO:0009889,GO:0009965,GO:0009987,GO:0010016,GO:0010468,GO:0010556,GO:0019219,GO:0019222,GO:0030154,GO:0031323,GO:0031326,GO:0032501,GO:0032502,GO:0040034,GO:0043226,GO:0043227,GO:0043229,GO:0043231,GO:0044424,GO:0044464,GO:0044699,GO:0044707,GO:0044763,GO:0044767,GO:…	K
Jcr4S03476_18399	MIR319c	XM_012218825.1	3	1152	1172	AUUGGACUGAAGGGAGCUCCU	AGGGGACCCCUUCAGUCCAGU	transcription factor TCP3 (LOC105635738), mRNA	GO:0000003,GO:0001071,GO:0003006,GO:0003674,GO:0003676,GO:0003677,GO:0003700,GO:0005488,GO:0005575,GO:0005622,GO:0005623,GO:0005634,GO:0006355,GO:0007275,GO:0008150,GO:0009653,GO:0009719,GO:0009725,GO:0009733,GO:0009790,GO:0009791,GO:0009793,GO:0009887,GO:0009889,GO:0009965,GO:0009987,GO:0010016,GO:0010033,GO:0010154,GO:0010468,GO:0010556,GO:0019219,GO:0019222,GO:0022414,GO:0030154,GO:0031323,GO:…	K
Jcr4S03476_18399	MIR319c	XM_012223649.2	3	2021	2041	AUUGGACUGAAGGGAGCUCCU	AGGGGACCCCUUCAGUCCAGU	transcription factor TCP4 (LOC105639567), mRNA		K
Jcr4S04205_20642	MIR319d	XM_020681895.1	3	340	362	UUGGACUGAAG--GGAGCUCCCU	AGCGAGCUCCUCCUUCAGUCCAA	alpha-N-acetylglucosaminidase (LOC105640438), transcript variant X1, mRNA	GO:0004561;GO:0006027;	G
Jcr4S04205_20642	MIR319d	XM_012224752.2	3	339	361	UUGGACUGAAG--GGAGCUCCCU	AGCGAGCUCCUCCUUCAGUCCAA	alpha-N-acetylglucosaminidase (LOC105640438), transcript variant X2, mRNA	GO:0004561;GO:0006027;	G
Jcr4S04205_20642	MIR319d	XM_012237846.2	2.5	2805	2826	UUGGACUGAAGGGAGC-UCCCU	UGGGAAGCUUCCUUUAGUCCAG	callose synthase 9 (LOC105650886), mRNA	GO:0006075;GO:0003843;GO:0016021;GO:0000148;GO:0005982;GO:0005985;	M
Jcr4S04205_20642	MIR319d	NM_001319923.1	2.5	1180	1199	AGGGGGA-CCCUUCAGUCCAA	UCCCUCGAGGGAAGUCAGGUU	Jatropha curcas transcription factor TCP2-like (LOC105634014), mRNA	GO:0001071,GO:0003674,GO:0003700,GO:0005575,GO:0005622,GO:0005623,GO:0005634,GO:0006355,GO:0007275,GO:0008150,GO:0009653,GO:0009887,GO:0009889,GO:0009965,GO:0009987,GO:0010016,GO:0010468,GO:0010556,GO:0019219,GO:0019222,GO:0030154,GO:0031323,GO:0031326,GO:0032501,GO:0032502,GO:0040034,GO:0043226,GO:0043227,GO:0043229,GO:0043231,GO:0044424,GO:0044464,GO:0044699,GO:0044707,GO:0044763,GO:0044767,GO:…	K
Jcr4S04205_20642	MIR319d	XM_012216750.2	2.5	2026	2045	AGGGGGA-CCCUUCAGUCCAA	UCCCUCGAGGGAAGUCAGGUU	transcription factor TCP2-like (LOC105634014), transcript variant X1, mRNA	GO:0001071,GO:0003674,GO:0003700,GO:0005575,GO:0005622,GO:0005623,GO:0005634,GO:0006355,GO:0007275,GO:0008150,GO:0009653,GO:0009887,GO:0009889,GO:0009965,GO:0009987,GO:0010016,GO:0010468,GO:0010556,GO:0019219,GO:0019222,GO:0030154,GO:0031323,GO:0031326,GO:0032501,GO:0032502,GO:0040034,GO:0043226,GO:0043227,GO:0043229,GO:0043231,GO:0044424,GO:0044464,GO:0044699,GO:0044707,GO:0044763,GO:0044767,GO:…	K
Jcr4S04205_20642	MIR319d	XM_012218825.1	3	1152	1171	AGGGGAC-CCCUUCAGUCCAG	UCCCUCGAGGGAAGUCAGGUU	transcription factor TCP3 (LOC105635738), mRNA	GO:0000003,GO:0001071,GO:0003006,GO:0003674,GO:0003676,GO:0003677,GO:0003700,GO:0005488,GO:0005575,GO:0005622,GO:0005623,GO:0005634,GO:0006355,GO:0007275,GO:0008150,GO:0009653,GO:0009719,GO:0009725,GO:0009733,GO:0009790,GO:0009791,GO:0009793,GO:0009887,GO:0009889,GO:0009965,GO:0009987,GO:0010016,GO:0010033,GO:0010154,GO:0010468,GO:0010556,GO:0019219,GO:0019222,GO:0022414,GO:0030154,GO:0031323,GO:…	K
Jcr4S04205_20642	MIR319d	XM_012223649.2	3	2021	2040	AGGGGAC-CCCUUCAGUCCAG	UCCCUCGAGGGAAGUCAGGUU	transcription factor TCP4 (LOC105639567), mRNA		K
Jcr4S05692_24674	MIR319e	XM_020681895.1	3	340	362	UUGGACUGAAG--GGAGCUCCCU	AGCGAGCUCCUCCUUCAGUCCAA	alpha-N-acetylglucosaminidase (LOC105640438), transcript variant X1, mRNA	GO:0004561;GO:0006027;	G	up
Jcr4S05692_24674	MIR319e	XM_012224752.2	3	339	361	UUGGACUGAAG--GGAGCUCCCU	AGCGAGCUCCUCCUUCAGUCCAA	alpha-N-acetylglucosaminidase (LOC105640438), transcript variant X2, mRNA	GO:0004561;GO:0006027;	G	up
Jcr4S05692_24674	MIR319e	XM_012237846.2	2.5	2805	2826	UUGGACUGAAGGGAGC-UCCCU	UGGGAAGCUUCCUUUAGUCCAG	callose synthase 9 (LOC105650886), mRNA	GO:0006075;GO:0003843;GO:0016021;GO:0000148;GO:0005982;GO:0005985;	M	up
Jcr4S05692_24674	MIR319e	NM_001319923.1	2.5	1180	1199	AGGGGGA-CCCUUCAGUCCAA	UCCCUCGAGGGAAGUCAGGUU	Jatropha curcas transcription factor TCP2-like (LOC105634014), mRNA	GO:0001071,GO:0003674,GO:0003700,GO:0005575,GO:0005622,GO:0005623,GO:0005634,GO:0006355,GO:0007275,GO:0008150,GO:0009653,GO:0009887,GO:0009889,GO:0009965,GO:0009987,GO:0010016,GO:0010468,GO:0010556,GO:0019219,GO:0019222,GO:0030154,GO:0031323,GO:0031326,GO:0032501,GO:0032502,GO:0040034,GO:0043226,GO:0043227,GO:0043229,GO:0043231,GO:0044424,GO:0044464,GO:0044699,GO:0044707,GO:0044763,GO:0044767,GO:…	K	up
Jcr4S05692_24674	MIR319e	XM_012216750.2	2.5	2026	2045	AGGGGGA-CCCUUCAGUCCAA	UCCCUCGAGGGAAGUCAGGUU	transcription factor TCP2-like (LOC105634014), transcript variant X1, mRNA	GO:0001071,GO:0003674,GO:0003700,GO:0005575,GO:0005622,GO:0005623,GO:0005634,GO:0006355,GO:0007275,GO:0008150,GO:0009653,GO:0009887,GO:0009889,GO:0009965,GO:0009987,GO:0010016,GO:0010468,GO:0010556,GO:0019219,GO:0019222,GO:0030154,GO:0031323,GO:0031326,GO:0032501,GO:0032502,GO:0040034,GO:0043226,GO:0043227,GO:0043229,GO:0043231,GO:0044424,GO:0044464,GO:0044699,GO:0044707,GO:0044763,GO:0044767,GO:…	K	up
Jcr4S05692_24674	MIR319e	XM_012218825.1	3	1152	1171	AGGGGAC-CCCUUCAGUCCAG	UCCCUCGAGGGAAGUCAGGUU	transcription factor TCP3 (LOC105635738), mRNA	GO:0000003,GO:0001071,GO:0003006,GO:0003674,GO:0003676,GO:0003677,GO:0003700,GO:0005488,GO:0005575,GO:0005622,GO:0005623,GO:0005634,GO:0006355,GO:0007275,GO:0008150,GO:0009653,GO:0009719,GO:0009725,GO:0009733,GO:0009790,GO:0009791,GO:0009793,GO:0009887,GO:0009889,GO:0009965,GO:0009987,GO:0010016,GO:0010033,GO:0010154,GO:0010468,GO:0010556,GO:0019219,GO:0019222,GO:0022414,GO:0030154,GO:0031323,GO:…	K	up
Jcr4S05692_24674	MIR319e	XM_012223649.2	3	2021	2040	AGGGGAC-CCCUUCAGUCCAG	UCCCUCGAGGGAAGUCAGGUU	transcription factor TCP4 (LOC105639567), mRNA		K	up
Jcr4S03072_16999	MIR390	XM_012231498.2	3	1874	1894	AAGCUCAGGAGGGAUAGCGCC	GGUUUUAUACCUCCUGAGCUU	leucine-rich repeat receptor-like protein kinase PEPR1 (LOC105645772), mRNA	GO:0006468;GO:0005524;GO:0016021;GO:0004674;GO:0009069;	T	DN
Jcr4S03072_16999	MIR390	XM_012224813.2	3	1798	1818	AAGCUCAGGAGGGAUAGCGCC	UGCAUUAUCUCUUCUGGGCUU	protein NRT1/ PTR FAMILY 4.6 (LOC105640490), mRNA	GO:0016021;GO:0006810;GO:0005215;	P	DN
Jcr4S04196_20632	MIR393	XM_012227106.2	3	1891	1912	UUCCAAAGGGAUCGCAUUGAUC	UUUUAAUUUGAUCUCUUUGGGA	DEAD-box ATP-dependent RNA helicase 38 (LOC105642304), mRNA	GO:0006413;GO:0010501;GO:0004004;GO:0003676;GO:0010468;GO:0005524;	A
Jcr4S04196_20632	MIR393	XM_020681877.1	2.5	4444	4465	UUCCAAAGGGAUCGCAUUGAUC	UAUUAAUAUGAUCCUUUUGGAA	probable receptor-like protein kinase At5g61350 (LOC105640769), mRNA	GO:0004715;GO:0018108;GO:0005524;GO:0016021;GO:0006508;GO:0004176;GO:0008270;GO:0004674;GO:0006510;GO:0009069;	T
Jcr4S04196_20632	MIR393	XM_012211939.2	2	2022	2043	UUCCAAAGGGAUCGCAUUGAUC	AAACAAUGCGAUCCCUUUGGAU	protein AUXIN SIGNALING F-BOX 2 (LOC105630193), mRNA	GO:0000822;GO:0009734;	T
Jcr4S04196_20632	MIR393	XM_012227276.2	2	1734	1754	GA-CAAUGCGAUCCCUUUGGAU	CUAGUUACGCUAGGGAAACCUU	protein TRANSPORT INHIBITOR RESPONSE 1 (LOC105642451), mRNA	GO:0019005;GO:0000822;GO:0009734;GO:0010011;GO:0010311;GO:0048443;GO:0010152;GO:0038198;	T
Jcr4S06500_26595	MIR394a	XM_012232372.2	2.5	192	211	UUGGCAUUCUGUCCACCUCC	GAAGGUGGAGAGAAUGUCAA	11 kDa late embryogenesis abundant protein (LOC105646513), mRNA	GO:0009790;	V	DN
Jcr4S06500_26595	MIR394a	XM_012230307.2	1	1447	1466	UUGGCAUUCUGUCCACCUCC	GGAGGUUGACAGAAUGCCAA	F-box only protein 6 (LOC105644825), mRNA	GO:0010928;GO:0019005;GO:0010305;GO:0004842;GO:0016567;GO:0031146;GO:0060776;	O	DN
Jcr4S06500_26595	MIR394a	XM_012231205.2	3	861	880	UUGGCAUUCUGUCCACCUCC	GGAGGUGGAUAUAAUUCCAA	serine/threonine-protein kinase BLUS1 (LOC105645574), transcript variant X1, mRNA	GO:0005737;GO:0005524;GO:0023014;GO:0004702;GO:0007178;GO:0009069;	T	DN
Jcr4S16131_39216	MIR394b	XM_012232372.2	2.5	192	211	UUGGCAUUCUGUCCACCUCC	GAAGGUGGAGAGAAUGUCAA	11 kDa late embryogenesis abundant protein (LOC105646513), mRNA	GO:0009790;	V	DN
Jcr4S16131_39216	MIR394b	XM_012230307.2	1	1447	1466	UUGGCAUUCUGUCCACCUCC	GGAGGUUGACAGAAUGCCAA	F-box only protein 6 (LOC105644825), mRNA	GO:0010928;GO:0019005;GO:0010305;GO:0004842;GO:0016567;GO:0031146;GO:0060776;	O	DN
Jcr4S16131_39216	MIR394b	XM_012231205.2	3	861	880	UUGGCAUUCUGUCCACCUCC	GGAGGUGGAUAUAAUUCCAA	serine/threonine-protein kinase BLUS1 (LOC105645574), transcript variant X1, mRNA	GO:0005737;GO:0005524;GO:0023014;GO:0004702;GO:0007178;GO:0009069;	T	DN
Jcr4S06267_26017	MIR395a	XM_012231293.2	3	1049	1069	CUGAAGUGUUUGGGGGAACUC	CAGUUUCCUCAAAUAUUUCAA	cellulose synthase-like protein G3 (LOC105645641), mRNA	GO:0016760;GO:0071555;GO:0030244;GO:0016021;GO:0005982;GO:0005985;GO:0006011;	M	up
Jcr4S06267_26017	MIR395a	XM_020678527.1	3	679	700	CUGAAGUGUUUGGGGGA-ACUC	GAGUCUCUCCCAAGCACUUCAA	dual specificity protein phosphatase 1 (LOC105631918), transcript variant X1, mRNA	GO:0006470;GO:0008138;	V	up
Jcr4S06267_26017	MIR395a	XM_012237810.2	1	117	137	CUGAAGUGUUUGGGGGAACUC	AAGUUCCCCCAAACACUUCAA	sulfate transporter 2.1 (LOC105650839), transcript variant X1, mRNA	GO:0005887;GO:1902358;GO:0008271;	P	up
Jcr4S06267_26022	MIR395b	XM_012231293.2	3	1049	1069	CUGAAGUGUUUGGGGGAACUC	CAGUUUCCUCAAAUAUUUCAA	cellulose synthase-like protein G3 (LOC105645641), mRNA	GO:0016760;GO:0071555;GO:0030244;GO:0016021;GO:0005982;GO:0005985;GO:0006011;	M	up
Jcr4S06267_26022	MIR395b	XM_020678527.1	3	679	700	CUGAAGUGUUUGGGGGA-ACUC	GAGUCUCUCCCAAGCACUUCAA	dual specificity protein phosphatase 1 (LOC105631918), transcript variant X1, mRNA	GO:0006470;GO:0008138;	V	up
Jcr4S06267_26022	MIR395b	XM_012237810.2	1	117	137	CUGAAGUGUUUGGGGGAACUC	AAGUUCCCCCAAACACUUCAA	sulfate transporter 2.1 (LOC105650839), transcript variant X1, mRNA	GO:0005887;GO:1902358;GO:0008271;	P	up
Jcr4S03975_19986	MIR396a	XM_012236765.2	2.5	2089	2108	GAGC-CAAGAAAGCUGUGGAA	UUCAAGUUCUUUCGACACCUU	calcium-transporting ATPase 12, plasma membrane-type (LOC105649927), mRNA	GO:0005388;GO:0070588;GO:0046872;GO:0005887;GO:0005524;GO:0016529;	P
Jcr4S03975_19986	MIR396a	XM_012225091.2	3	3651	3672	UUCCACAGCUUUC-UUGAACUU	AAGAUCAGUGAAAGCUGUGGAG	DNA-directed RNA polymerase 1B, mitochondrial (LOC105640697), mRNA	GO:0003899;GO:0003677;GO:0006351;GO:0005730;GO:0006144;GO:0006206;	K
Jcr4S03975_19986	MIR396a	XM_020684651.1	2.5	910	930	UUCCACAGCUUUCUUGAACUU	GAGAACAAGAAAGUUGUGGAA	FRIGIDA-like protein 5 (LOC105647851), mRNA		S
Jcr4S03975_19986	MIR396a	XM_012231666.2	3	738	759	UUCCA-CAGCUUUCUUGAACUU	GCGUUCGAGAAAGCUGGUGGAA	growth-regulating factor 10 (LOC105645923), mRNA	GO:0006355;GO:0005524;GO:0032502;GO:0005634;	K
Jcr4S03975_19986	MIR396a	XM_012224203.2	2.5	749	770	UUCCACA-GCUUUCUUGAACUU	UCGUUCAAGAAAGCCUGUGGAA	growth-regulating factor 2 (LOC105639999), mRNA	GO:0006355;GO:0005524;GO:0032502;GO:0005634;	K
Jcr4S03975_19986	MIR396a	XM_012231223.2	2.5	749	770	UUCCACA-GCUUUCUUGAACUU	CCGUUCAAGAAAGCCUGUGGAA	growth-regulating factor 7 (LOC105645559), transcript variant X1, mRNA	GO:0006355;GO:0005524;GO:0032502;GO:0005634;	K
Jcr4S03975_19986	MIR396a	XM_012231230.2	2.5	915	936	UUCCACA-GCUUUCUUGAACUU	CCGUUCAAGAAAGCCUGUGGAA	growth-regulating factor 8 (LOC105645592), mRNA	GO:0006355;GO:0005524;GO:0032502;GO:0005634;	K
Jcr4S03975_19986	MIR396a	XM_012228156.2	2.5	754	776	UUCCACA-GCUUUCUUGAAC-UU	AACGUUCAAGAAAGCCUGUGGAA	growth-regulating factor 9 (LOC105643098), mRNA	GO:0006355;GO:0005524;GO:0032502;GO:0005634;	K
Jcr4S03975_19986	MIR396a	XM_012230282.2	2.5	419	439	UUCCACAGCUUUCUUGAACUU	AAGUUCGAGGAAGCUUUGGAA	mitochondrial import receptor subunit TOM20 (LOC105644807), mRNA	GO:0016021;GO:0005742;GO:0045040;	U
Jcr4S03975_19986	MIR396a	XM_012228421.2	3	310	331	UUCCACAGCU-UUCUUGAACUU	CUGUUCAGGAGGAGCUGUGGAA	NAC domain-containing protein 83 (LOC105643322), transcript variant X1, mRNA	GO:0006355;GO:0003677;GO:0005634;	K
Jcr4S03975_19986	MIR396a	XM_012224658.2	3	1133	1153	UUCCACAGCUUUCUUGAACUU	AACUUAAAGAAUGCUGUGGAA	probable BOI-related E3 ubiquitin-protein ligase 2 (LOC105640369), transcript variant X1, mRNA	GO:0031347;GO:0004842;GO:0016567;GO:0005634;GO:0008270;	O
Jcr4S03975_19986	MIR396a	XM_020681752.1	3	1091	1111	UUCCACAGCUUUCUUGAACUU	AACUUAAAGAAUGCUGUGGAA	probable BOI-related E3 ubiquitin-protein ligase 2 (LOC105640369), transcript variant X2, mRNA	GO:0031347;GO:0004842;GO:0016567;GO:0005634;GO:0008270;	O
Jcr4S03975_19986	MIR396a	XM_012214335.2	2.5	2163	2184	UUCCACAGCUUUCUUGA-ACUU	AGGUGUGAAGAAAGCUGUGGAA	putative calcium-transporting ATPase 13, plasma membrane-type (LOC105632056), mRNA	GO:0005388;GO:0016021;GO:0070588;GO:0046872;GO:0005524;GO:0016529;	P
Jcr4S03975_19986	MIR396a	XM_020685220.1	3	1130	1150	UUCCACAGCUUUCUUGAACUU	AAGUACUAGAAAGCUGUGGAU	TMV resistance protein N (LOC105649636), mRNA	GO:0006952;GO:0043531;GO:0007165;	T
Jcr4S03975_19986	MIR396a	XM_012236599.2	3	778	799	UUCCACA-GCUUUCUUGAACUU	CAGUUCAGGCAAGCCUGUGGAA	transcription factor bHLH79 (LOC105649806), mRNA	GO:0046983;	K
Jcr4S03975_19989	MIR396b	XM_012225091.2	3	3651	3672	UUCCACAGCUUUC-UUGAACUG	AAGAUCAGUGAAAGCUGUGGAG	DNA-directed RNA polymerase 1B, mitochondrial (LOC105640697), mRNA	GO:0003899;GO:0003677;GO:0006351;GO:0005730;GO:0006144;GO:0006206;	K
Jcr4S03975_19989	MIR396b	XM_020684651.1	2.5	910	930	UUCCACAGCUUUCUUGAACUG	GAGAACAAGAAAGUUGUGGAA	FRIGIDA-like protein 5 (LOC105647851), mRNA		S
Jcr4S03975_19989	MIR396b	XM_012221641.2	2.5	719	740	UUCCACA-GCUUUCUUGAACUG	UCGUUCAAGAAAGCCUGUGGAA	growth-regulating factor 1 (LOC105637950), transcript variant X1, mRNA	GO:0006355;GO:0005524;GO:0032502;GO:0005634;	K
Jcr4S03975_19989	MIR396b	XM_012224203.2	2.5	749	770	UUCCACA-GCUUUCUUGAACUG	UCGUUCAAGAAAGCCUGUGGAA	growth-regulating factor 2 (LOC105639999), mRNA	GO:0006355;GO:0005524;GO:0032502;GO:0005634;	K
Jcr4S03975_19989	MIR396b	XM_012214869.2	2.5	741	762	UUCCACA-GCUUUCUUGAACUG	CCGUUCAAGAAAGCCUGUGGAA	growth-regulating factor 4 (LOC105632481), mRNA	GO:0006355;GO:0005524;GO:0032502;GO:0005634;	K
Jcr4S03975_19989	MIR396b	XM_012213492.2	2.5	757	778	UUCCACA-GCUUUCUUGAACUG	UCGUUCAAGAAAGCCUGUGGAA	growth-regulating factor 5 (LOC105631393), mRNA	GO:0006355;GO:0005524;GO:0032502;GO:0005634;	K
Jcr4S03975_19989	MIR396b	XM_012231223.2	2.5	749	770	UUCCACA-GCUUUCUUGAACUG	CCGUUCAAGAAAGCCUGUGGAA	growth-regulating factor 7 (LOC105645559), transcript variant X1, mRNA	GO:0006355;GO:0005524;GO:0032502;GO:0005634;	K
Jcr4S03975_19989	MIR396b	XM_012231230.2	2.5	915	936	UUCCACA-GCUUUCUUGAACUG	CCGUUCAAGAAAGCCUGUGGAA	growth-regulating factor 8 (LOC105645592), mRNA	GO:0006355;GO:0005524;GO:0032502;GO:0005634;	K
Jcr4S03975_19989	MIR396b	XM_012230282.2	2.5	419	439	UUCCACAGCUUUCUUGAACUG	AAGUUCGAGGAAGCUUUGGAA	mitochondrial import receptor subunit TOM20 (LOC105644807), mRNA	GO:0016021;GO:0005742;GO:0045040;	U
Jcr4S03975_19989	MIR396b	XM_012226548.2	3	869	890	UUCC-ACAGCUUUCUUGAACUG	GACUUCAAGAAAGUUGUAGGAA	MLO-like protein 1 (LOC105641899), transcript variant X1, mRNA	GO:0016021;GO:0006952;GO:0005516;GO:0009607;GO:0005886;	V
Jcr4S03975_19989	MIR396b	XM_012228421.2	3	310	331	UUCCACAGCU-UUCUUGAACUG	CUGUUCAGGAGGAGCUGUGGAA	NAC domain-containing protein 83 (LOC105643322), transcript variant X1, mRNA	GO:0006355;GO:0003677;GO:0005634;	K
Jcr4S03975_19989	MIR396b	XM_012213053.2	2.5	1475	1495	UUCCACAGCUUUCUUGAACUG	CAAUUCAGAAAAGCUGUGGAA	neutral ceramidase (LOC105631056), mRNA	GO:0005575,GO:0005576,GO:0005622,GO:0005623,GO:0005737,GO:0005773,GO:0005774,GO:0005783,GO:0005794,GO:0016020,GO:0031090,GO:0043226,GO:0043227,GO:0043229,GO:0043231,GO:0044422,GO:0044424,GO:0044437,GO:0044444,GO:0044446,GO:0044464	G
Jcr4S03975_19989	MIR396b	XM_012212458.2	3	1405	1425	UUCCACAGCUUUCUUGAACUG	CAAUUUGAAAAAGCUGUGGAA	TPR repeat-containing thioredoxin TTL1 (LOC105630595), mRNA	GO:0045454;GO:0005623;	O
Jcr4S03975_19989	MIR396b	XM_012236599.2	3	778	799	UUCCACA-GCUUUCUUGAACUG	CAGUUCAGGCAAGCCUGUGGAA	transcription factor bHLH79 (LOC105649806), mRNA	GO:0046983;	K
Jcr4S00929_7068	MIR398	XM_012219670.2	3	703	723	UGUGUUCUCAGGUCGCCCCUG	GAGGGGCAACCAGAGAACGUA	dynamin-related protein 1E (LOC105636410), mRNA	GO:0003924;GO:0005525;	U
Jcr4S00929_7068	MIR398	XM_012220512.1	2	10	29	CAGGG-CAACCUGAGAACACA	GUCCCCGCUGGACUCUUGUGU	putative laccase-9 (LOC105637109), mRNA	GO:0005507;GO:0052716;GO:0048046;GO:0046274;GO:0055114;	Q
Jcr4S00929_7068	MIR398	XM_012225835.1	2	149	170	UGUGUUCU-CAGGUCGCCCCUG	CAGGGUCGACCUGUAGAACACA	umecyanin (LOC105641313), mRNA	GO:0016021;GO:0009055;GO:0006118;	S
Jcr4S00115_1332	MIR403	XM_012213045.2	3	1741	1762	UUAGAUUCACGCAUA-AACUCG	GGGGUUAUAUGCUUGAAUUUAA	GPI mannosyltransferase 1 (LOC105631052), mRNA	GO:0006506;GO:0016021;GO:0016758;	I
Jcr4S00115_1332	MIR403	XM_012237921.2	3	629	649	UUAGAUUCACGCAUAAACUCG	UGAAUUUAUGCCUGAAUCUAU	GTP-binding protein BRASSINAZOLE INSENSITIVE PALE GREEN 2, chloroplastic (LOC105650955), transcript variant X1, mRNA	GO:0005525;GO:0043531;GO:0042254;GO:0005739;GO:0003924;	T
Jcr4S00115_1332	MIR403	XM_012217998.2	3	1164	1184	UUAGAUUCACGCAUAAACUCG	UGAGUUUAUGCCUAAAUUUAG	malonate--CoA ligase (LOC105635019), mRNA	GO:0090409;GO:0016020;GO:0005634;GO:0005829;GO:0090410;GO:0008756;GO:0006744;	I
Jcr4S00115_1332	MIR403	XM_012229492.2	0.5	3734	3754	UUAGAUUCACGCAUAAACUCG	GGAGUUUGUGCGUGAAUCUAA	protein argonaute 2 (LOC105644217), transcript variant X1, mRNA	GO:0003676;	A
Jcr4S01894_12048	MIR408a	XM_012215972.2	3	138	158	AUGCACUGCCUCUUCCCUGGC	AAAAGGGAAGAGGCAGUGCAA	basic blue protein (LOC105633382), mRNA	GO:0046658;GO:0009055;GO:0006118;	S
Jcr4S17700_40443	MIR408b	XM_012215972.2	3	138	158	AUGCACUGCCUCUUCCCUGGC	AAAAGGGAAGAGGCAGUGCAA	basic blue protein (LOC105633382), mRNA	GO:0046658;GO:0009055;GO:0006118;	S
Jcr4S00096_1114	MIR477	XM_012232686.2	3	800	820	ACUCUCCCUCAAGGGCUUCUG	GAGAAGGUGUUGGGGGAGAGU	AUGMIN subunit 5 (LOC105646760), transcript variant X1, mRNA	GO:0070652;GO:0051225;	D	up
Jcr4S00096_1114	MIR477	XM_012224505.2	2	873	893	ACUCUCCCUCAAGGGCUUCUG	UGGAAGCCUUUGAGGGAGAGA	DELLA protein RGL1 (LOC105640240), mRNA	GO:0006355;GO:0043565;GO:0003700;GO:0005634;GO:0005667;GO:0045449;	K	up
Jcr4S00096_1114	MIR477	XM_012233474.2	3	254	274	ACUCUCCCUCAAGGGCUUCUG	AAGAAACCUUUGAGGGAGACU	DUF724 domain-containing protein 3 (LOC105647409), mRNA		S	up
Jcr4S00096_1114	MIR477	XM_012225788.2	3	496	517	ACUCUCCCUCAAG-GGCUUCUG	AAGAAGCAGCUUGAGGGAGAGC	probable sucrose-phosphate synthase 1 (LOC105641278), mRNA	GO:0005986;GO:0046524;GO:0016157;GO:0005982;	M	up
Jcr4S00096_1114	MIR477	XM_012230580.2	2	899	919	ACUCUCCCUCAAGGGCUUCUG	GAGAAGCCAUUGAGGGAGAGA	replication factor C subunit 3 (LOC105645071), mRNA	GO:0006260;GO:0003677;	D, L	up
Jcr4S01025_7637	MIR827	XM_012215551.2	3	653	673	UUAGAUGACCAUCAACAAACA	AAUUUGCUGGUGGUCGUCUAA	40S ribosomal protein S8 (LOC105633040), mRNA	GO:0005840;GO:0003735;GO:0006412;GO:0042254;	J	up
Jcr4S01025_7637	MIR827	XM_012228604.2	3	3656	3678	UUAGAUGACCAUCAACAA--ACA	AGUAGUUGAUGAUGGUCAUCUAA	phospholipase D zeta 1 (LOC105643475), transcript variant X1, mRNA	GO:0032440;GO:0048364;GO:0055114;GO:0070290;GO:0004630;GO:0009395;	I	up
Jcr4S01025_7637	MIR827	XM_012213157.2	2.5	353	373	UUAGAUGACCAUCAACAAACA	ACUUUGUUGGUGGCCAUCUAA	probable serine/threonine-protein kinase BSK3 (LOC105631149), mRNA	GO:0004672;GO:0006468;GO:0005524;	T	up
Jcr4S01025_7637	MIR827	XM_020683978.1	2	317	339	UUAGAUGACCAUCAACAA--ACA	GGUACUUGUUGAUGGUCAUCUAA	SPX domain-containing membrane protein At4g22990 (LOC105645891), transcript variant X1, mRNA	GO:0055085;GO:0016021;	P	up
Jcr4S04450_21362	MIR1446a	XM_012230498.2	2	705	726	UGAACUCUCUCCCUCAUAGGCU	AGCCUUUGAGGGAGAGAGUUCU	DELLA protein RGL1 (LOC105644993), mRNA	GO:0006355;	K	up
Jcr4S04450_21362	MIR1446a	XM_012217166.2	3	1500	1521	UGAACUCUCUCCCUCAUAGGCU	AACCUAUGAAGAAGAGAGUUCU	eukaryotic peptide chain release factor GTP-binding subunit ERF3A (LOC105634327), transcript variant X1, mRNA	GO:0005829;GO:0003747;GO:0002184;GO:0003924;GO:0018444;GO:0000288;GO:0005525;GO:0005840;GO:0006444;GO:0006449;	J	up
Jcr4S04450_21362	MIR1446a	XM_012229883.2	3	256	279	UGAACUCU-CUCCCUCAU-AGGCU	UCCCUCAUGAGGUAGCAGAGUUCA	long-chain-alcohol oxidase FAO2 (LOC105644506), mRNA	GO:0050660;GO:0016021;GO:0046577;GO:0055114;	I	up
Jcr4S04450_21362	MIR1446a	XM_012228515.2	3	1092	1113	UGAACUCUCUCCCUCAUAGGCU	GACCUAUAAGGGAGAAAGUUUA	subtilisin-like protease SBT5.3 (LOC105643402), mRNA	GO:0032440;GO:0005618;GO:0006508;GO:0004252;GO:0055114;	O	up
Jcr4S04450_21362	MIR1446a	XM_020682143.1	2.5	94	115	UGAACUCUCUCCCUCAUAGGCU	GUUCUGUGAAGGAGAGAGUUCG	two-component response regulator-like APRR5 (LOC105641065), transcript variant X1, mRNA	GO:0005622;GO:0000160;	K	up
Jcr4U31709_48101	MIR1446b	XM_012230498.2	2	705	726	UGAACUCUCUCCCUCAUAGGCU	AGCCUUUGAGGGAGAGAGUUCU	DELLA protein RGL1 (LOC105644993), mRNA	GO:0006355;	K	up
Jcr4U31709_48101	MIR1446b	XM_012217166.2	3	1500	1521	UGAACUCUCUCCCUCAUAGGCU	AACCUAUGAAGAAGAGAGUUCU	eukaryotic peptide chain release factor GTP-binding subunit ERF3A (LOC105634327), transcript variant X1, mRNA	GO:0005829;GO:0003747;GO:0002184;GO:0003924;GO:0018444;GO:0000288;GO:0005525;GO:0005840;GO:0006444;GO:0006449;	J	up
Jcr4U31709_48101	MIR1446b	XM_012229883.2	3	256	279	UGAACUCU-CUCCCUCAU-AGGCU	UCCCUCAUGAGGUAGCAGAGUUCA	long-chain-alcohol oxidase FAO2 (LOC105644506), mRNA	GO:0050660;GO:0016021;GO:0046577;GO:0055114;	I	up
Jcr4U31709_48101	MIR1446b	XM_012228515.2	3	1092	1113	UGAACUCUCUCCCUCAUAGGCU	GACCUAUAAGGGAGAAAGUUUA	subtilisin-like protease SBT5.3 (LOC105643402), mRNA	GO:0032440;GO:0005618;GO:0006508;GO:0004252;GO:0055114;	O	up
Jcr4U31709_48101	MIR1446b	XM_020682143.1	2.5	94	115	UGAACUCUCUCCCUCAUAGGCU	GUUCUGUGAAGGAGAGAGUUCG	two-component response regulator-like APRR5 (LOC105641065), transcript variant X1, mRNA	GO:0005622;GO:0000160;	K	up
Jcr4S00313_3087	MIR6445	XM_020681776.1	0	1004	1025	CCAUUUUAGGAAGAGGAAUGAA	GGUAAAAUCCUUCUCCUUACUU	cilia- and flagella-associated protein 57 (LOC110010171), mRNA		S	up
Jcr4S00313_3087	MIR6445	XM_012214834.2	0.5	77	98	UUCAUUCCUCUUCCUAAAAUGG	CUGUUUUAGGAAGAGGAAUGAA	NAC domain-containing protein 41 (LOC105632452), mRNA	GO:0006355;GO:0003677;GO:0005634;	K	up
Jcr4S00313_3087	MIR6445	XM_012227681.2	1	215	236	UUCAUUCCUCUUCCUAAAAUGG	CUAUUUUAGGAAGAGGAAUGAC	NAC domain-containing protein 91 (LOC105642750), transcript variant X1, mRNA	GO:0006355;GO:0003677;GO:0005634;	K	up
Jcr4S00313_3087	MIR6445	XM_012212398.2	2.5	374	396	UUCAUUCCU-CUUCCUAAAAUGG	UUAUUUUAGGAAGUAUGAGUGAA	ninja-family protein AFP2 (LOC105630553), transcript variant X1, mRNA	GO:0007165;	S	up
Jcr4S00313_3087	MIR6445	XM_012217335.2	3	51	72	UUCAUUCCUCUUCCUAAAAUGG	UCAUUUUUGGACGAGGAGUGAG	non-structural maintenance of chromosomes element 4 homolog A (LOC105634471), mRNA	GO:0030915;GO:0005634;GO:0006281;	L	up
Jcr4S00313_3087	MIR6445	XM_012220032.2	2.5	2438	2459	UUCAUUCCUCUUCCUAAAAUGG	GACUUUUGGGAGGGGGAAUGAA	nuclear poly(A) polymerase 1 (LOC105636696), transcript variant X1, mRNA	GO:0003723;GO:0048451;GO:0006378;GO:0008285;GO:0045824;GO:0004652;GO:0048366;GO:0005634;	A	up
Jcr4S00313_3087	MIR6445	XM_012228695.2	2.5	758	780	UUCAUUCCUCUUC-CUAAAAUGG	UUAUUUUAAAGAAGAGGAAUGGA	probable N-acetyltransferase HLS1 (LOC105643544), mRNA	GO:0006474;GO:0004596;GO:0031248;GO:0042967;	S	up
Jcr4S00313_3087	MIR6445	XM_020682857.1	1	208	229	UUCAUUCCUCUUCCUAAAAUGG	CCAUUUUAGGAAGACGAAUGAA	protein NTM1-like 9 (LOC105642752), mRNA	GO:0006355;GO:0003677;GO:0005634;	K	up
Jcr4S00313_3087	MIR6445	XM_012227630.2	3	1106	1128	UUCA-UUCCUCUUCCUAAAAUGG	GCAUUUUACGAGGAGGAAGUGAA	V-type proton ATPase subunit d2 (LOC105642710), mRNA	GO:0015991;GO:0033179;GO:0016787;GO:0015078;	C	up
Jcr4S00313_3087	MIR6445	XM_012210146.2	2	867	888	UUCAUUCCUCUUCCUAAAAUGG	AGAUUUUAGGGAGAGGAAAGAA	zinc finger A20 and AN1 domain-containing stress-associated protein 5 (LOC105628683), mRNA	GO:0008270;GO:0003677;	S	up
Jcr4S00009_119	nMIR001	XM_012223240.2	3	628	649	UGAAGGUUAAAUUGAUAGCAAG	UUUUUUAUCAAUUUAACCUUUU	photosynthetic NDH subunit of subcomplex B 3, chloroplastic (LOC105639250), mRNA	GO:0046872;GO:0009055;GO:0051536;GO:0006118;	C	up
Jcr4S00009_119	nMIR001	XM_012215242.2	3	733	754	UGAAGGUUAAAUUGAUAGCAAG	GGUGCUGUAAAUUUGAUUUUCA	trafficking protein particle complex II-specific subunit 130 homolog (LOC105632793), mRNA	GO:0006891;GO:0000919;GO:1990071;GO:0034498;GO:0005829;GO:0005802;	D	up
Jcr4S00009_119	nMIR001	XM_012224611.2	1.5	52	73	UGAAGGUUAAAUUGAUAGCAAG	AUUGCUAUCAAUUUAAGCUUCA	tryptophan aminotransferase-related protein 2 (LOC105640330), mRNA	GO:0048467;GO:0016021;GO:0009958;GO:0042742;GO:0009723;GO:0010087;GO:0047654;GO:0048527;GO:0043562;GO:0005789;GO:0010078;	E	up
Jcr4S00022_291	nMIR002	XM_020682576.1	3	303	323	UUUGCAUGUGCUUGAAGACGU	UCUUCUUCAAGGAUAUGCAAG	auxin-responsive protein SAUR50-like (LOC110010401), mRNA	GO:0009733;	S	up
Jcr4S00022_291	nMIR002	XM_012229340.2	2.5	45	64	AUGUCU-CAAGUACAUGCAAA	UGCAGAAGUUCGUGUACGUUU	NAC domain-containing protein 100 (LOC105644087), mRNA	GO:0006355;GO:0003677;GO:0005634;	K	up
Jcr4S00022_291	nMIR002	XM_012228198.2	3	718	738	UUUGCAUGUGCUUGAAGACGU	CUGGCUUAAAGCGCAUGCAAA	tRNA 2'-phosphotransferase 1 (LOC105643132), transcript variant X1, mRNA	GO:0016772;GO:0006388;	J	up
Jcr4S00036_498	nMIR003	XM_012211670.2	3	1394	1420	UUUCUGUUAGGCUUUGGAGGA---CGU	UCGCUUUCCUCCAGAGCCUAAUGGAUA	glutamine--tRNA ligase (LOC105630001), mRNA	GO:0005829;GO:0004819;GO:0003723;GO:0005739;GO:0005524;GO:0006425;	J
Jcr4S00036_498	nMIR003	XM_012221082.2	3	1317	1341	UUUCUGUUAGGCUUUG-GAGGACGU	CAAUCCUUACAAAGCUUAACAGGAG	homeobox protein knotted-1-like 3 (LOC105637588), transcript variant X1, mRNA	GO:0006355;GO:0003677;GO:0005634;	K
Jcr4S00036_498	nMIR003	XM_012234788.2	3	406	429	UUUCUGUUAGGCUUUGGAGGACGU	GCCUCCUCCUAGGCCUAAAAGAAA	protein REVEILLE 6 (LOC105648413), transcript variant X1, mRNA	GO:0006355;GO:0003677;GO:0005634;	K
Jcr4S00036_498	nMIR003	XM_012232494.2	3	2485	2508	UUUCUGUUAGGCUUUGGAGGACGU	AUGCCCUUCACAGCUUGGCAGAAA	RNA polymerase II C-terminal domain phosphatase-like 2 (LOC105646612), mRNA	GO:0016591;GO:0070940;GO:0008420;GO:0008287;	K
Jcr4S00036_498	nMIR003	XM_012237777.2	3	2229	2252	UUUCUGUUAGGCUUUGGAGGACGU	AGUUUCUCCAUGGUCUAACAGAAG	sec1 family domain-containing protein MIP3 (LOC105650818), mRNA	GO:0006904;	S
Jcr4S00036_498	nMIR003	XM_012226781.2	2	435	459	UUUCUGUUA-GGCUUUGGAGGACGU	UCAGCUUUCAAAGCCCUAACAGAAA	transcription initiation factor TFIID subunit 8 (LOC105642092), mRNA	GO:0046982;	K
Jcr4S00105_1216	nMIR004	XM_012232186.2	3	968	989	CCAACGCUGCACUCA-AUCAUG	AAUGAUGUGAGUGUAGAGUUGG	AT-rich interactive domain-containing protein 5 (LOC105646340), transcript variant X1, mRNA	GO:0003677;	K
Jcr4S00138_1561	nMIR005a	XM_012228910.2	3	726	747	GGGGAUGUAGC-UCAAACGGUA	AACCGUUUGAUGCUAUAUUCUU	leucine-rich repeat extensin-like protein 2 (LOC105643715), mRNA	GO:0032440;GO:0055114;	M
Jcr4S00138_1561	nMIR005a	XM_012226479.2	3	257	277	GGGGAUGUAGCUCAAACGGUA	AACCGUUAGAUCUACAUCUUC	scarecrow-like protein 18 (LOC105641854), mRNA	GO:0010223;GO:0010014;GO:0006355;GO:0043565;GO:0003700;GO:0005634;GO:0005667;GO:0045449;	K
Jcr4S12814_35898	nMIR005b	XM_012228910.2	3	726	747	GGGGAUGUAGC-UCAAACGGUA	AACCGUUUGAUGCUAUAUUCUU	leucine-rich repeat extensin-like protein 2 (LOC105643715), mRNA	GO:0032440;GO:0055114;	M
Jcr4S12814_35898	nMIR005b	XM_012226479.2	3	257	277	GGGGAUGUAGCUCAAACGGUA	AACCGUUAGAUCUACAUCUUC	scarecrow-like protein 18 (LOC105641854), mRNA	GO:0010223;GO:0010014;GO:0006355;GO:0043565;GO:0003700;GO:0005634;GO:0005667;GO:0045449;	K
Jcr4S00244_2520	nMIR006	XM_012216366.2	3	823	847	AAUAUUUGGUCCGACU-AUUUGAGU	UCCCAAAUUAGUUGGACUAGAUGUU	exocyst complex component SEC3A (LOC105633726), transcript variant X1, mRNA		U
Jcr4S00585_4867	nMIR008	XM_012212675.2	3	596	619	AAAAGAGAUCUCUGUAACCUCUCA	AUAGAGGGUACUGGGAUCUUUUUU	probable rhamnogalacturonate lyase B (LOC105630740), transcript variant X1, mRNA	GO:0030246;GO:0005975;GO:0016829;	G
Jcr4S00585_4867	nMIR008	XM_020677483.1	2.5	1733	1757	AAAAGAGAUCU-CUGUAACCUCUCA	UUCUAAGUUGCAGUAGAUCUCUUUU	sn1-specific diacylglycerol lipase beta (LOC105629296), transcript variant X4, mRNA	GO:0016787;GO:0016021;GO:0006629;	I
Jcr4S01644_10817	nMIR010	XM_012227824.2	2	1290	1312	ACCUAGCUCUGAUACCAAUUUGG	UGGAAUUGGUAUCAUGGCUGGGU	cytochrome b561 and DOMON domain-containing protein At3g61750 (LOC105642851), transcript variant X1, mRNA	GO:0016021;GO:0004497;GO:0055114;	T
Jcr4S01644_10817	nMIR010	XM_020678190.1	3	186	208	ACCUAGCUCUGAUACCAAUUUGG	GGUAGUUGGUAUCAGAUUUGGGU	DNA-directed RNA polymerase V subunit 1 (LOC105631223), mRNA	GO:0003677;GO:0005666;GO:0001056;GO:0006351;	K
Jcr4S01644_10817	nMIR010	XM_012226666.2	3	234	257	ACCUAGCUCUGAUACCAA-UUUGG	CCAAAAUUGGCUUCAGAGCUAGGU	probable carboxylesterase 6 (LOC105642000), mRNA	GO:0008152;GO:0016787;	V
Jcr4S01927_12218	nMIR011	XM_012211061.2	3	1529	1549	CGAGGUCUAGAGGGAGAGUGG	CUACUUUCACUCUGGAUCUCG	1,4-alpha-glucan-branching enzyme 2-2, chloroplastic/amyloplastic (LOC105629464), mRNA	GO:0004553;GO:0005978;GO:0043169;GO:0003844;GO:0005982;GO:0005985;	G	up
Jcr4S01927_12218	nMIR011	XM_012220000.2	3	164	184	CGAGGUCUAGAGGGAGAGUGG	UCACUCUCCCUAUUGAUCUUG	acyl-coenzyme A thioesterase 9, mitochondrial (LOC105636673), transcript variant X1, mRNA	GO:0016853;	I	up
Jcr4S01927_12218	nMIR011	XM_012236723.2	2.5	1014	1034	CGAGGUCUAGAGGGAGAGUGG	UUACUUUCCCUCUAGACUUCA	auxin-induced protein 22D (LOC105649901), mRNA	GO:0009734;GO:0006355;GO:0005634;	K	up
Jcr4S01927_12218	nMIR011	XM_012229192.2	3	56	76	CGAGGUCUAGAGGGAGAGUGG	UCUCUCUCUCUCUAGACUUCU	ferredoxin, root R-B2 (LOC105643947), mRNA	GO:0046872;GO:0022900;GO:0009055;GO:0051537;GO:0006118;	C	up
Jcr4S01927_12218	nMIR011	XM_012220313.2	3	146	166	CGAGGUCUAGAGGGAGAGUGG	UCUCUCUCUCUCUCGAUCUCG	fructose-bisphosphate aldolase 3, chloroplastic (LOC105636913), mRNA	GO:0004332;GO:0006096;GO:0006000;GO:0006013;GO:0006020;GO:0006094;GO:0006098;GO:0015976;	G	up
Jcr4S01927_12218	nMIR011	XM_012228097.2	3	408	428	CGAGGUCUAGAGGGAGAGUGG	UUACUCUUCCUCUAGGUCUCC	RING-H2 finger protein ATL5 (LOC105643051), transcript variant X1, mRNA	GO:0016567;GO:0061630;GO:0043161;GO:0016021;GO:0008270;	O	up
Jcr4S02209_13549	nMIR012	XM_012227846.2	3	1383	1403	GUGCUUUCUGUCGUCGUCAUA	GAUGACGAGGAUAAAAAGCAU	chitinase domain-containing protein 1 (LOC105642870), transcript variant X1, mRNA	GO:0004568;GO:0005975;GO:0006032;GO:0008061;GO:0016021;GO:0005576;GO:0005783;GO:0016998;	G	up
Jcr4S02209_13549	nMIR012	XM_012228879.2	2	197	218	GUGCUUUCU-GUCGUCGUCAUA	GAUGAAGACGACGAGAAAGCAC	pectinesterase (LOC105643692), mRNA	GO:0042545;GO:0046910;GO:0005618;GO:0030599;GO:0016021;GO:0045330;GO:0043086;GO:0045490;GO:0005982;GO:0005985;	G	up
Jcr4S02209_13549	nMIR012	XM_012234136.2	2	1432	1452	GUGCUUUCUGUCGUCGUCAUA	GAUGAUGAUGACAGGAAGCAU	phosphatase IMPL1, chloroplastic (LOC105647921), transcript variant X1, mRNA	GO:0046855;GO:0052833;GO:0006020;GO:0052832;GO:0008934;GO:0000287;GO:0046854;GO:0007165;GO:0005737;GO:0019872;	G	up
Jcr4S02434_14511	nMIR013	XM_012226208.2	2.5	196	217	AGCGGGCUUGGA-UGGCUGUGU	UCACAUCCAAUCCAAGCCUGCU	monoacylglycerol lipase ABHD6 (LOC105641622), mRNA	GO:0016787;	I	up
Jcr4S02969_16626	nMIR014	XM_020681244.1	1.5	1144	1167	AGGGUGAACCACGU-AAAUAUCUGU	UCA-AUAUUUUAUGUGGUUCACCCU	chalcone synthase 2 (LOC105639050), mRNA	GO:0016210;GO:0009813;	Q
Jcr4S02969_16626	nMIR014	XM_020679620.1	1	2650	2673	AGGGUGAACCACGUAAAUAUCUGU	ACAGAAAUUUACGUGGUUCACCCU	probable disease resistance protein At1g15890 (LOC110009539), mRNA	GO:0008150,GO:0009607,GO:0009617,GO:0050896,GO:0051704,GO:0051707	T
Jcr4S02969_16626	nMIR014	XR_002285895.1	2.5	1991	2014	AGGGUGAACCACGUAAAUAUCUGU	AUAGAAAUUUAAGUGGUUUACCCU	probable LRR receptor-like serine/threonine-protein kinase At1g53420 (LOC105647148), transcript variant X2, misc_RNA	GO:0004672;GO:0006468;GO:0005524;	T
Jcr4S02969_16626	nMIR014	XM_020676796.1	1	812	835	AGGGUGAACCACGUAAAUAUCUGU	ACAGAAAUUUACGUGGUUCACCCU	probable serine/threonine-protein kinase PBL19 (LOC110008792), transcript variant X1, mRNA	GO:0004672;GO:0006468;GO:0005524;	T
Jcr4S03229_17511	nMIR015	XM_012223317.2	3	1643	1666	UAGGGAUCCGGUCUAGAUAAGUUU	UUACUUAUCUUGAUUUGAUCCCUA	26S protease regulatory subunit 8 homolog A (LOC105639306), mRNA	GO:0005737;GO:0030163;GO:0016787;GO:0005524;	O
Jcr4S04133_20466	nMIR016	XM_012223165.2	3	493	516	AUAGGUGUCAGCUGUUAUAGUAGC	AAUGUGAUAAUAGCUGAUACUUAU	UDP-glycosyltransferase 87A1 (LOC105639191), mRNA	GO:0009813;GO:0080043;GO:0052696;GO:0043231;GO:0080044;	C, G
Jcr4S15535_38615	nMIR020b	XM_020677304.1	1.5	27	47	UGUACUGGAGUGACCAACAUU	GAUGUUGGUCACUCCAGUUCA	vesicle-fusing ATPase (LOC105628980), mRNA	GO:0005524;	O
Jcr4S21962_43107	nMIR020c	XM_020677304.1	1.5	27	47	UGUACUGGAGUGACCAACAUU	GAUGUUGGUCACUCCAGUUCA	vesicle-fusing ATPase (LOC105628980), mRNA	GO:0005524;	O
Jcr4S06635_26892	nMIR021	NM_001308689.1	3	576	596	UUCAUCAAAUUUAUCCUCCCU	AGGGCAGAUAAGUUUGAUGAG	Jatropha curcas calmodulin-7 (LOC105636126), mRNA	GO:0005509;	T
Jcr4S06635_26892	nMIR021	XM_012216183.2	2.5	563	583	UUCAUCAAAUUUAUCCUCCCU	UGGGAGGAUAAAUUUGGUUAG	nuclear pore complex protein NUP43 (LOC105633561), mRNA	GO:0009507;GO:0031080;	U
Jcr4S06635_26892	nMIR021	XM_020681677.1	0.5	1048	1068	UUCAUCAAAUUUAUCCUCCCU	AGGGAGGAUAAAUUUGGUGAA	pentatricopeptide repeat-containing protein At1g62930, chloroplastic (LOC105640039), mRNA		A
Jcr4S06635_26892	nMIR021	XM_020681676.1	0.5	112	132	UUCAUCAAAUUUAUCCUCCCU	AGGGAGGAUAAAUUUGGUGAA	pentatricopeptide repeat-containing protein At3g22470, mitochondrial (LOC105640028), mRNA		A
Jcr4S06635_26892	nMIR021	XM_020677538.1	0	228	248	UUCAUCAAAUUUAUCCUCCCU	GGGGAGGAUAAAUUUGAUGAA	putative pentatricopeptide repeat-containing protein At1g12700, mitochondrial (LOC105629623), transcript variant X2, mRNA		A
Jcr4S06635_26892	nMIR021	XM_012231474.2	3	155	174	AGGGAG-AUGGAUUUGAUGAA	UCCCUCCUAUUUAAACUACUU	ubiquitin-conjugating enzyme E2 4 (LOC105645783), mRNA	GO:0005737;GO:0016874;GO:0031625;GO:0016567;GO:0006511;GO:0061630;GO:0005524;	O
Jcr4S06778_27228	nMIR022a	XM_012237400.2	3	154	176	GGAAAACUAGUCGGAGAACUGACU	AG-CAGUUUUCCGGCAGGUUUUCU	beta-glucosidase 12 (LOC105650486), mRNA	GO:0005975;GO:0004553;	G
Jcr4S06778_27228	nMIR022a	XM_012229871.2	2.5	1603	1626	GGAAAACUAGUCGGAGAACUGACU	UGGGAGUUUUCUGAGUAGUUUUCU	protein NRT1/ PTR FAMILY 5.2 (LOC105644496), mRNA	GO:0016021;GO:0006810;GO:0005215;	P
Jcr4S07008_27722	nMIR022b	XM_012237400.2	3	154	176	GGAAAACUAGUCGGAGAACUGACU	AG-CAGUUUUCCGGCAGGUUUUCU	beta-glucosidase 12 (LOC105650486), mRNA	GO:0005975;GO:0004553;	G
Jcr4S07008_27722	nMIR022b	XM_012229871.2	2.5	1603	1626	GGAAAACUAGUCGGAGAACUGACU	UGGGAGUUUUCUGAGUAGUUUUCU	protein NRT1/ PTR FAMILY 5.2 (LOC105644496), mRNA	GO:0016021;GO:0006810;GO:0005215;	P
Jcr4S06928_27533	nMIR023	XM_020677304.1	0.5	27	47	UGAACUGGGGUGACCAACAUC	GAUGUUGGUCACUCCAGUUCA	vesicle-fusing ATPase (LOC105628980), mRNA	GO:0005524;	O	up
Jcr4S08147_29855	nMIR024	XM_012211968.2	3	131	154	UUUCCGAUCGAUCCGAUUUUCAGA	AGUGAGAAUUGGAUCGAACGGAGA	cytochrome b-c1 complex subunit Rieske-4, mitochondrial (LOC105630217), mRNA	GO:0046872;GO:1902600;GO:0005743;GO:0008121;GO:0070469;GO:0051537;GO:0016021;GO:0055114;GO:0006118;GO:0006119;GO:0045285;	C
Jcr4S08147_29855	nMIR024	XM_020682173.1	3	34	57	UUUCCGAUCGAUCCGAUUUUCAGA	UAUGAAAAUGGUAUUGAUUGGAAA	probable LRR receptor-like serine/threonine-protein kinase At4g36180 (LOC105641320), mRNA	GO:0016021;	T
Jcr4S08147_29855	nMIR024	XM_012217667.2	3	460	482	UUUCCGAUCGAUCCGAUUUUCAGA	UUU-AAGAUUGUAUUGAUCGGAGA	ras-related protein RABA4d (LOC105634757), mRNA	GO:0005768;GO:0005525;GO:0016787;GO:0007264;	U
Jcr4S08181_29922	nMIR025	XM_012213243.2	3	1727	1750	UGUCAUUAAAUUUGCGGACGACUG	UUUUCCCCCGCAAAUUUGAUGGCA	translation initiation factor eIF-2B subunit beta (LOC105631212), transcript variant X1, mRNA	GO:0003743;GO:0019509;GO:0005851;GO:0005085;GO:0016740;GO:0043547;GO:0006446;GO:0046523;GO:0005840;	J
Jcr4S09877_32399	nMIR029a	XM_012227613.2	3	3725	3750	CUGGUGAGC-UGUGGGCA-UGGUCCC	UUGGCCAAUGCCCACAAGUUCAUCAG	ABC transporter B family member 11 (LOC105642700), transcript variant X1, mRNA	GO:0042626;GO:0055085;GO:0005524;GO:0016021;	Q
Jcr4S10606_33275	nMIR030	XM_012225290.2	3	789	813	ACUUUCAUUGACG-GUCUAUAGAUU	AUUCUAUAGGCACAUCAAUGGAAGU	protein IQ-DOMAIN 1 (LOC105640887), mRNA		V
Jcr4S10606_33275	nMIR030	XM_012228186.2	3	196	219	ACUUUCAUUGACGGUCUAUAGAUU	CUACCAUAGAUCGUCAAUGGAAGG	vestitone reductase (LOC105643121), mRNA	GO:0045552;GO:0055114;GO:0050662;GO:0009813;	V
Jcr4S14290_37670	nMIR033a	XR_002285575.1	3	682	705	AAAGUCCAUUGAACUCUGACCAGG	UGAAUUCGGAGUUUGGUGGACUUU	histidine kinase 3 (LOC105644827), transcript variant X1, misc_RNA	GO:0016036;GO:0071329;GO:0043424;GO:0018106;GO:0042742;GO:0000155;GO:0048509;GO:0080117;GO:0023014;GO:0006970;GO:0010271;GO:0034757;GO:0005622;GO:0010029;GO:0010150;GO:0016021;GO:0000160;GO:0070417;GO:0071215;GO:0010087;GO:0009909;GO:0009365;	T	DN
Jcr4S21142_42657	nMIR034a	XM_012227613.2	3	3725	3750	CUGGUGAGC-UGUGGGCA-UGGUCCC	UUGGCCAAUGCCCACAAGUUCAUCAG	ABC transporter B family member 11 (LOC105642700), transcript variant X1, mRNA	GO:0042626;GO:0055085;GO:0005524;GO:0016021;	Q
Table S3. Function annotation of miRNA targets. Clusters of Orthologous Groups of proteins (COG) category (COG cat) letters: A, RNA processing and modification; B, Chromatin structure and dynamics; C, Energy production and conversion; D, Cell cycle control, cell division, chromosome partitioning; E, Amino acid transport and metabolism; F, Nucleotide transport and metabolism; G, Carbohydrate trans…
