# Supplementary material for: Identifying High Confidence microRNAs in the Developing Seeds of Jatropha curcas
Source: Sci Rep. 2019 Mar 14;9:4510. doi: 10.1038/s41598-019-41189-y (PMC6418140; doi:10.1038/s41598-019-41189-y)
Supplement: Supplementary file 5 — Table-S4 [file 41598_2019_41189_MOESM5_ESM.xlsx]

## Sheet: Table S4
			Read counts									TPM									log2(fold change)
			Young			Intermediate			Mature			Young			Intermediate			Mature			Intermediate/Young		Mauture/Intermediate		Mature/Young		Significance
Provisional miRNA ID	miRNA family ID	miRNA length	S07	S08	S09	S04	S05	S06	S01	S02	S03	S07_TPM	S08_TPM	S09_TPM	S04_TPM	S05_TPM	S06_TPM	S01_TPM	S02_TPM	S03_TPM	log2(fold change)	adjusted p	log2(fold change)	adjusted p	log2(fold change)	adjusted p	p <0.05 and log2(fold change) >1
Jcr4S00005_60	MIR156a	20	143	132	85	87	79	80	402	481	157	221.506	259.28	192.418	191.497	180.867	145.932	829.934	1200.65	244.285	-0.405571	0.975925	1.61912	0.000614829	1.21355	0.0114389	*
Jcr4S00711_5751	MIR156b	20	235	209	128	138	113	127	418	503	198	364.013	410.526	289.759	303.753	258.709	231.667	862.966	1255.57	308.079	-0.460836	0.898063	1.1606	0.0101948	0.699764	0.130932	*
Jcr4S00953_7199	MIR156c	20	640	571	306	359	388	421	715	785	310	991.355	1121.58	692.704	790.199	888.309	767.968	1476.13	1959.48	482.345	-0.249548	0.975925	0.281619	0.601157	0.0320718	0.9448
Jcr4S00953_7200	MIR156d	20	640	571	306	359	388	421	715	785	310	991.355	1121.58	692.704	790.199	888.309	767.968	1476.13	1959.48	482.345	-0.249548	0.975925	0.281619	0.601157	0.0320718	0.9448
Jcr4S05481_24205	MIR156e	20	143	132	85	87	79	80	402	481	157	221.506	259.28	192.418	191.497	180.867	145.932	829.934	1200.65	244.285	-0.405571	0.975925	1.61912	0.000614829	1.21355	0.0114389	*
Jcr4S08406_30209	MIR156f	21	533	473	250	301	330	404	152	139	122	825.613	929.085	565.935	662.534	755.52	736.957	313.806	346.966	189.826	-0.173296	0.975925	-1.6292	9.2e-08	-1.8025	2.43516e-09	*
Jcr4S01201_8767	MIR159	21	125509	108285	75154	83901	73579	104045	58084	40473	72937	194412	212698	170129	184675	168456	189794	119915	101027	113487	-0.152354	0.975925	-0.983841	2.2e-06	-1.1362	2.48889e-08	*
Jcr4S02957_16589	MIR160a	21	90	62	63	61	49	64	81	75	53	139.409	121.783	142.616	134.268	112.183	116.746	167.225	187.212	82.4655	-0.203542	0.975925	-0.0825391	0.840597	-0.286081	0.403366
Jcr4S03224_17490	MIR160b	21	152	128	99	91	64	121	268	305	91	235.447	251.423	224.11	200.301	146.525	220.722	553.289	761.328	141.592	-0.36035	0.975925	0.906258	0.0797278	0.545909	0.272085
Jcr4S03532_18591	MIR160c	21	98	64	67	64	52	68	84	78	61	151.801	125.711	151.671	140.871	119.052	124.042	173.419	194.7	94.9131	-0.212847	0.975925	-0.0745381	0.840597	-0.287385	0.369311
Jcr4S03474_18392	MIR162	21	1587	945	906	909	784	1192	1112	1025	1088	2458.25	1856.21	2050.95	2000.81	1794.93	2174.39	2295.74	2558.56	1692.88	-0.153956	0.975925	-0.1904	0.433141	-0.344356	0.10582
Jcr4S00202_2119	MIR164a	21	685	540	272	569	486	950	434	372	1166	1061.06	1060.69	615.737	1252.43	1112.68	1732.94	895.998	928.57	1814.24	0.462622	0.898063	-0.396597	0.449226	0.0660252	0.904176
Jcr4S01134_8374	MIR164b	21	713	557	279	584	505	973	441	389	1200	1104.43	1094.08	631.583	1285.45	1156.18	1774.9	910.45	971.005	1867.14	0.456095	0.898063	-0.395673	0.449226	0.0604222	0.905896
Jcr4S00108_1238	MIR166a	21	47653	36347	34645	34695	31402	46597	35679	26535	56252	73814.1	71394.2	78427.2	76367.6	71893.5	85000	73659.7	66235.5	87525.5	0.0069027	0.975925	-0.319267	0.178987	-0.312364	0.168374
Jcr4S00122_1408	MIR166b	21	15719	11604	11317	8865	7747	12187	10026	8152	13242	24348.6	22793	25618.7	19512.9	17736.4	22230.9	20698.8	20348.7	20603.9	-0.3432	0.144231	-0.248017	0.129232	-0.591216	7.6606e-05
Jcr4S00358_3373	MIR166c	21	47677	36366	34660	34725	31417	46628	35696	26556	56303	73851.3	71431.5	78461.2	76433.6	71927.8	85056.5	73694.8	66287.9	87604.8	0.00715474	0.975925	-0.319153	0.178987	-0.311998	0.168374
Jcr4S01076_7953	MIR166d	21	50348	38251	37326	36216	32655	49545	38020	28079	58663	77988.7	75134.1	84496.3	79715.4	74762.2	90377.6	78492.7	70089.6	91276.9	-0.00960241	0.975925	-0.313491	0.178987	-0.323093	0.164881
Jcr4S04439_21322	MIR166e	21	48298	36826	35170	35220	31801	47131	37890	28275	57814	74813.2	72335.1	79615.7	77523.1	72807	85974.1	78224.4	70578.8	89955.9	0.00565067	0.975925	-0.271265	0.236376	-0.265615	0.216577
Jcr4U31285_47895	MIR166f	21	15719	11604	11317	8865	7747	12187	10026	8152	13242	24348.6	22793	25618.7	19512.9	17736.4	22230.9	20698.8	20348.7	20603.9	-0.3432	0.144231	-0.248017	0.129232	-0.591216	7.6606e-05
Jcr4S09730_32175	MIR167a	22	28386	20614	19673	19910	19612	22831	18774	15004	25701	43969.7	40490.8	44534.5	43824.1	44900.8	41647.2	38759.1	37452.3	39989.5	-0.0345652	0.975925	-0.466535	0.0101948	-0.5011	0.00465742
Jcr4S09898_32449	MIR167b	21	15458	11190	10013	10412	10460	11742	9402	6143	13419	23944.3	21979.8	22666.8	22918	23947.7	21419.2	19410.5	15333.9	20879.3	-0.0581125	0.975925	-0.5796	0.0220428	-0.637712	0.00986297
Jcr4S17186_40158	MIR167c	21	17476	13247	12175	12466	12420	13915	11140	6908	15566	27070.2	26020.3	27561	27439.1	28435	25383.1	22998.7	17243.4	24220	-0.0385211	0.975925	-0.616141	0.0146	-0.654662	0.00854655
Jcr4S01890_12031	MIR168	21	1131	820	694	1047	740	1052	1217	1144	1381	1751.91	1610.68	1571.04	2304.56	1694.2	1919.01	2512.51	2855.6	2148.77	0.193453	0.898063	0.0303984	0.873066	0.223852	0.213342
Jcr4S00387_3594	MIR171a	21	87	94	49	81	77	133	4	4	21	134.762	184.638	110.923	178.29	176.288	242.612	8.25805	9.98462	32.675	0.368916	0.975925	-3.32003	6.51e-11	-2.95111	4.94749e-09	*
Jcr4S02027_12753	MIR171b	21	93	94	96	62	46	66	14	11	16	144.056	184.638	217.319	136.469	105.315	120.394	28.9032	27.4577	24.8952	-0.619696	0.160039	-2.33703	4.49e-12	-2.95672	3.03069e-20	*
Jcr4S00081_959	MIR172	21	500	299	246	298	312	309	589	436	907	774.496	587.307	556.88	655.931	714.31	563.663	1216	1088.32	1411.25	-0.0503872	0.975925	0.627686	0.0442131	0.577299	0.0609238
Jcr4S00085_1032	MIR319a	21	361	225	237	260	236	247	537	876	445	559.186	441.954	536.506	572.289	540.312	450.565	1108.64	2186.63	692.399	-0.0271379	0.975925	0.942278	0.013798	0.91514	0.0137846
Jcr4S01437_9860	MIR319b	21	314	255	226	173	163	179	62	70	99	486.384	500.881	511.605	380.792	373.181	326.523	128	174.731	154.039	-0.519592	0.137748	-1.51825	1.16e-11	-2.03785	2.21592e-21	*
Jcr4S03476_18399	MIR319c	21	122	101	89	73	76	74	52	72	63	188.977	198.388	201.473	160.681	173.999	134.987	107.355	179.723	98.025	-0.369434	0.807993	-0.609256	0.0580695	-0.97869	0.00105142
Jcr4S04205_20642	MIR319d	21	355	225	234	258	233	245	529	874	443	549.892	441.954	529.715	567.887	533.443	446.917	1092.13	2181.64	689.287	-0.0260938	0.975925	0.946905	0.013798	0.920811	0.0136025
Jcr4S05692_24674	MIR319e	21	298	172	158	212	172	210	492	791	415	461.6	337.849	357.671	466.636	393.786	383.072	1015.74	1974.46	645.72	0.0353796	0.975925	1.13412	0.00287425	1.1695	0.00167008	*
Jcr4S03072_16999	MIR390	21	609	457	382	122	91	125	10	26	26	943.336	897.657	864.748	268.536	208.34	228.019	20.6451	64.9001	40.4548	-1.9568	2.4421e-12	-2.67911	3.79e-17	-4.63591	1.73763e-53	*
Jcr4S04196_20632	MIR393	22	66	58	39	71	81	81	122	77	145	102.233	113.926	88.2858	156.279	185.446	147.756	251.87	192.204	225.613	0.599678	0.28954	0.147061	0.668695	0.746738	0.0184373
Jcr4S06500_26595	MIR394a	20	247	179	162	138	162	196	76	70	133	382.601	351.599	366.726	303.753	370.892	357.534	156.903	174.731	206.942	-0.142495	0.975925	-1.19859	7.52e-06	-1.34109	2.88391e-07	*
Jcr4S16131_39216	MIR394b	20	247	179	162	138	162	196	76	70	133	382.601	351.599	366.726	303.753	370.892	357.534	156.903	174.731	206.942	-0.142495	0.975925	-1.19859	7.52e-06	-1.34109	2.88391e-07	*
Jcr4S06267_26017	MIR395a	21	932	1394	374	2786	3374	2073	2761	1624	4035	1443.66	2738.15	846.638	6132.3	7724.62	3781.47	5700.12	4053.76	6278.27	1.59144	0.00844014	-0.404025	0.492727	1.18741	0.0149815	*
Jcr4S06267_26022	MIR395b	21	931	1398	376	2789	3374	2077	2765	1628	4031	1442.11	2746.01	851.166	6138.9	7724.62	3788.76	5708.38	4063.74	6272.05	1.59015	0.00844014	-0.404312	0.492727	1.18584	0.0149815	*
Jcr4S03975_19986	MIR396a	21	10262	6767	7917	12463	10511	10626	20026	12005	17496	15895.8	13292	17922	27432.4	24064.5	19383.4	41343.9	29966.4	27223	0.535681	0.137748	0.153784	0.601157	0.689465	0.00270627
Jcr4S03975_19989	MIR396b	21	2561	1489	1531	2318	1900	2263	3643	2592	3629	3966.97	2924.75	3465.78	5102.18	4349.97	4128.06	7521.02	6470.04	5646.55	0.327445	0.436463	0.214198	0.3667	0.541644	0.00893369
Jcr4S00929_7068	MIR398	21	1006	670	512	727	440	534	633	833	855	1558.29	1316.04	1159.03	1600.21	1007.36	974.097	1306.84	2079.3	1330.34	-0.241135	0.975925	0.0772825	0.840597	-0.163852	0.634252
Jcr4S00115_1332	MIR403	21	40	23	49	25	26	34	35	28	31	61.9597	45.1775	110.923	55.0278	59.5259	62.0212	72.2579	69.8924	48.2345	-0.300003	0.975925	-0.210205	0.654167	-0.510208	0.221325
Jcr4S01894_12048	MIR408a	21	1199	949	681	1026	661	936	1719	2249	1467	1857.24	1864.06	1541.61	2258.34	1513.33	1707.41	3548.9	5613.85	2282.58	-0.0155137	0.975925	0.697364	0.0322335	0.68185	0.0292523
Jcr4S17700_40443	MIR408b	21	1199	949	681	1026	661	936	1719	2249	1467	1857.24	1864.06	1541.61	2258.34	1513.33	1707.41	3548.9	5613.85	2282.58	-0.0155137	0.975925	0.697364	0.0322335	0.68185	0.0292523
Jcr4S00096_1114	MIR477	21	19	10	6	36	11	71	38	44	50	29.4309	19.6424	13.5824	79.24	25.184	129.515	78.4515	109.831	77.7976	1.53923	0.0897233	-0.102019	0.873066	1.43722	0.0150084	*
Jcr4S01025_7637	MIR827	21	27	36	22	29	37	19	66	41	366	41.8228	70.7126	49.8023	63.8322	84.7099	34.6589	136.258	102.342	569.479	0.106101	0.975925	1.60976	0.0217407	1.71586	0.0114389	*
Jcr4S04450_21362	MIR1446a	22	59	32	25	41	36	59	240	149	182	91.3905	62.8557	56.5935	90.2456	82.4204	107.625	495.483	371.927	283.183	0.310982	0.975925	1.64736	6.42e-07	1.95835	3e-09	*
Jcr4U31709_48101	MIR1446b	22	59	32	25	41	36	59	240	149	182	91.3905	62.8557	56.5935	90.2456	82.4204	107.625	495.483	371.927	283.183	0.310982	0.975925	1.64736	6.42e-07	1.95835	3e-09	*
Jcr4S00313_3087	MIR6445	22	1090	783	969	839	749	779	2961	2717	1672	1688.4	1538	2193.56	1846.73	1714.8	1421.01	6113.02	6782.06	2601.55	-0.153682	0.975925	1.23854	5.19e-05	1.08486	0.000442479	*
Jcr4S00009_119	nMIR001	22	57	40	57	37	34	39	796	1107	154	88.2926	78.5696	129.033	81.4411	77.8415	71.1419	1643.35	2763.24	239.617	-0.330622	0.975925	3.44292	1.32e-09	3.1123	2.66705e-08	*
Jcr4S00022_291	nMIR002	21	0	0	0	2	0	0	133	145	10	0	0	0	4.40222	0	0	274.58	361.943	15.5595	0.46178	0.975925	4.31016	1.61e-07	4.77194	4.79694e-09	*
Jcr4S00036_498	nMIR003	24	88	78	90	92	67	119	203	191	194	136.311	153.211	203.737	202.502	153.394	217.074	419.096	476.766	301.855	0.176208	0.975925	0.720772	0.00287425	0.89698	0.000114223
Jcr4S00105_1216	nMIR004	21	247	159	141	142	114	114	183	182	134	382.601	312.314	319.187	312.558	260.998	207.953	377.806	454.3	208.498	-0.426919	0.692252	0.063875	0.86953	-0.363044	0.268098
Jcr4S00138_1561	nMIR005a	21	52026	40942	17888	30145	45230	30185	31398	35514	54706	80587.9	80419.9	40493.8	66352.5	103552	55062	64821.5	88648.5	85120	0.0883708	0.975925	-0.225238	0.634861	-0.136868	0.766844
Jcr4S12814_35898	nMIR005b	21	52026	40942	17888	30145	45230	30185	31398	35514	54706	80587.9	80419.9	40493.8	66352.5	103552	55062	64821.5	88648.5	85120	0.0883708	0.975925	-0.225238	0.634861	-0.136868	0.766844
Jcr4S00244_2520	nMIR006	24	26	29	56	36	22	49	35	29	45	40.2738	56.9629	126.769	79.24	50.368	89.3834	72.2579	72.3885	70.0179	-0.029835	0.975925	-0.303051	0.601157	-0.332886	0.505006
Jcr4S00300_2981	nMIR007	21	621	493	919	481	348	359	89	66	172	961.924	968.37	2080.38	1058.73	796.731	654.87	183.742	164.746	267.624	-0.658777	0.377292	-2.1752	3.42e-09	-2.83397	4.22483e-15	*
Jcr4S00585_4867	nMIR008	24	47	20	52	34	32	36	21	27	35	72.8026	39.2848	117.714	74.8378	73.2626	65.6695	43.3547	67.3962	54.4583	-0.114695	0.975925	-0.634613	0.187949	-0.749307	0.116213
Jcr4S01030_7684	nMIR009	24	183	154	215	165	149	186	217	148	209	283.466	302.493	486.704	363.183	341.129	339.292	447.999	369.431	325.194	-0.064636	0.975925	-0.180728	0.539456	-0.245364	0.321593
Jcr4S01644_10817	nMIR010	23	38789	29342	54221	26316	23962	25048	29592	35694	19270	60083.9	57634.7	122742	57924.4	54859.9	45691.4	61093	89097.8	29983.2	-0.584372	0.436463	-0.169058	0.677881	-0.75343	0.04831
Jcr4S01927_12218	nMIR011	21	1723	1549	759	2220	1220	3106	4200	3858	3562	2668.91	3042.61	1718.18	4886.47	2793.14	5665.82	8670.95	9630.17	5542.3	0.71779	0.208296	0.497454	0.187662	1.21524	0.000442479	*
Jcr4S02209_13549	nMIR012	21	7	5	9	16	18	12	149	204	52	10.8429	9.8212	20.3737	35.2178	41.2102	21.8898	307.612	509.216	80.9095	1.005	0.436463	2.46577	2.41e-05	3.47077	3.34386e-09	*
Jcr4S02434_14511	nMIR013	21	0	0	0	4	3	1	736	680	124	0	0	0	8.80444	6.86837	1.82415	1519.48	1697.39	192.938	1.31506	0.436463	5.92351	3.54e-18	7.23857	3.8781e-24	*
Jcr4S02969_16626	nMIR014	24	655	538	836	619	467	784	1188	726	1136	1014.59	1056.76	1892.49	1362.49	1069.18	1430.13	2452.64	1812.21	1767.56	-0.0637847	0.975925	0.329835	0.242757	0.26605	0.322571
Jcr4S03229_17511	nMIR015	24	258	258	285	285	184	280	353	319	376	399.64	506.774	645.166	627.317	421.26	510.762	728.773	796.274	585.038	-0.033733	0.975925	0.119654	0.634861	0.0859212	0.713309
Jcr4S04133_20466	nMIR016	24	50	35	52	33	48	48	35	50	45	77.4496	68.7484	117.714	72.6367	109.894	87.5593	72.2579	124.808	70.0179	0.0108539	0.975925	-0.344368	0.455299	-0.333514	0.406607
Jcr4S04290_20890	nMIR017	24	210	181	249	216	146	265	250	222	430	325.288	355.527	563.671	475.44	334.261	483.4	516.128	554.147	669.06	0.0205045	0.975925	0.142175	0.654167	0.16268	0.623142
Jcr4S05072_23150	nMIR018	24	60	44	108	88	58	60	79	71	111	92.9395	86.4265	244.484	193.698	132.788	109.449	163.096	177.227	172.711	0.0352753	0.975925	-0.057964	0.899054	-0.0226886	0.952719
Jcr4S05946_25260	nMIR019	24	76	82	117	82	75	83	135	114	114	117.723	161.068	264.857	180.491	171.709	151.405	278.709	284.562	177.379	-0.120709	0.975925	0.215348	0.601157	0.0946393	0.791754
Jcr4S06221_25930	nMIR020a	21	1776	1242	966	1261	1231	1585	1040	761	1456	2751.01	2439.58	2186.77	2775.6	2818.32	2891.28	2147.09	1899.57	2265.47	0.13546	0.975925	-0.711285	0.00302166	-0.575824	0.0149815
Jcr4S15535_38615	nMIR020b	21	1573	1190	1010	1245	1338	1357	1040	950	1690	2436.56	2337.44	2286.38	2740.38	3063.29	2475.37	2147.09	2371.35	2629.56	0.174638	0.975925	-0.505543	0.0408781	-0.330904	0.168374
Jcr4S21962_43107	nMIR020c	21	1573	1190	1010	1245	1338	1357	1040	950	1690	2436.56	2337.44	2286.38	2740.38	3063.29	2475.37	2147.09	2371.35	2629.56	0.174638	0.975925	-0.505543	0.0408781	-0.330904	0.168374
Jcr4S22615_43409	nMIR020d	21	1776	1242	966	1261	1231	1585	1040	761	1456	2751.01	2439.58	2186.77	2775.6	2818.32	2891.28	2147.09	1899.57	2265.47	0.13546	0.975925	-0.711285	0.00302166	-0.575824	0.0149815
Jcr4S06635_26892	nMIR021	21	739	476	695	581	458	543	1024	839	941	1144.71	934.978	1573.3	1278.85	1048.57	990.514	2114.06	2094.27	1464.15	-0.173078	0.975925	0.442952	0.0442131	0.269874	0.213342
Jcr4S06778_27228	nMIR022a	24	143	110	163	154	91	142	174	159	223	221.506	216.066	368.989	338.971	208.34	259.03	359.225	396.889	346.977	-0.0346931	0.975925	0.147319	0.634861	0.112626	0.707842
Jcr4S07008_27722	nMIR022b	24	143	110	163	154	91	142	174	159	223	221.506	216.066	368.989	338.971	208.34	259.03	359.225	396.889	346.977	-0.0346931	0.975925	0.147319	0.634861	0.112626	0.707842
Jcr4S06928_27533	nMIR023	21	148	137	99	163	173	197	453	322	289	229.251	269.101	224.11	358.781	396.076	359.358	935.224	803.762	449.67	0.551437	0.28954	0.6127	0.0433635	1.16414	4.19345e-05	*
Jcr4S08147_29855	nMIR024	24	41	37	49	52	32	65	64	49	84	63.5087	72.6768	110.923	114.458	73.2626	118.57	132.129	122.312	130.7	0.270766	0.975925	0.035685	0.913901	0.306451	0.383547
Jcr4S08181_29922	nMIR025	24	27	34	25	29	18	34	44	36	40	41.8228	66.7841	56.5935	63.8322	41.2102	62.0212	90.8385	89.8616	62.2381	-0.0299802	0.975925	0.203872	0.639291	0.173892	0.697486
Jcr4S09210_31379	nMIR026	24	192	159	221	203	152	178	240	237	289	297.407	312.314	500.286	446.826	347.997	324.699	495.483	591.589	449.67	-0.0187474	0.975925	0.13981	0.634861	0.121062	0.65738
Jcr4S09448_31775	nMIR027	19	8550	7589	3560	5011	5249	7238	4610	3792	5406	13243.9	14906.6	8058.91	11029.8	12017.4	13203.2	9517.4	9465.42	8411.48	-0.0747967	0.975925	-0.697436	0.0281895	-0.772233	0.0118761
Jcr4S09458_31792	nMIR028	24	361	364	315	323	270	395	513	435	562	559.186	714.983	713.078	710.959	618.153	720.54	1059.09	1085.83	874.445	-0.00445492	0.975925	0.241194	0.146799	0.236739	0.15829
Jcr4S09877_32399	nMIR029a	24	5607	4797	5413	5023	2988	6677	8690	6503	9235	8685.2	9422.45	12253.6	11056.2	6840.89	12179.9	17940.6	16232.5	14369.2	-0.0660297	0.975925	0.384224	0.0972627	0.318194	0.164881
Jcr4S13375_36625	nMIR029b	24	5607	4797	5413	5023	2988	6677	8690	6503	9235	8685.2	9422.45	12253.6	11056.2	6840.89	12179.9	17940.6	16232.5	14369.2	-0.0660297	0.975925	0.384224	0.0972627	0.318194	0.164881
Jcr4S10606_33275	nMIR030	24	61	53	72	71	51	65	71	59	112	94.4885	104.105	162.989	156.279	116.762	118.57	146.58	147.273	174.267	0.0812253	0.975925	-0.0244858	0.931594	0.0567395	0.890132
Jcr4S10655_33343	nMIR031	24	23	20	30	30	20	20	89	69	46	35.6268	39.2848	67.9122	66.0333	45.7891	36.483	183.742	172.235	71.5738	0.0244931	0.975925	1.09789	0.0233327	1.12238	0.0149815	*
Jcr4S13637_36911	nMIR032	24	127	110	120	93	93	125	103	92	150	196.722	216.066	271.649	204.703	212.919	228.019	212.645	229.646	233.393	-0.119902	0.975925	-0.23011	0.414294	-0.350012	0.163414
Jcr4S14290_37670	nMIR033a	24	107	81	106	79	51	93	25	20	32	165.742	159.103	239.956	173.888	116.762	169.646	51.6128	49.9231	49.7905	-0.326972	0.86447	-1.82958	1.32e-09	-2.15655	1.7731e-13	*
Jcr4S26535_45222	nMIR033b	24	107	81	106	79	51	93	25	20	32	165.742	159.103	239.956	173.888	116.762	169.646	51.6128	49.9231	49.7905	-0.326972	0.86447	-1.82958	1.32e-09	-2.15655	1.7731e-13	*
Jcr4S21142_42657	nMIR034a	24	5607	4797	5413	5023	2988	6677	8690	6503	9235	8685.2	9422.45	12253.6	11056.2	6840.89	12179.9	17940.6	16232.5	14369.2	-0.0660297	0.975925	0.384224	0.0972627	0.318194	0.164881
Jcr4S21142_42658	nMIR034b	24	5607	4797	5413	5023	2988	6677	8690	6503	9235	8685.2	9422.45	12253.6	11056.2	6840.89	12179.9	17940.6	16232.5	14369.2	-0.0660297	0.975925	0.384224	0.0972627	0.318194	0.164881
Jcr4S27644_45981	nMIR034c	24	5607	4797	5413	5023	2988	6677	8690	6503	9235	8685.2	9422.45	12253.6	11056.2	6840.89	12179.9	17940.6	16232.5	14369.2	-0.0660297	0.975925	0.384224	0.0972627	0.318194	0.164881
Jcr4S27644_45982	nMIR034d	24	5607	4797	5413	5023	2988	6677	8690	6503	9235	8685.2	9422.45	12253.6	11056.2	6840.89	12179.9	17940.6	16232.5	14369.2	-0.0660297	0.975925	0.384224	0.0972627	0.318194	0.164881
Jcr4S28665_46581	nMIR034e	24	5607	4797	5413	5023	2988	6677	8690	6503	9235	8685.2	9422.45	12253.6	11056.2	6840.89	12179.9	17940.6	16232.5	14369.2	-0.0660297	0.975925	0.384224	0.0972627	0.318194	0.164881
Table S4. Read counts, TPM value, and log2(fold change) of 93 high confidence miRNAs in 9 small RNA libraries of Jatropha curcas developing seeds. Developing seeds of J. curcas were divided into three different development stages, i.e., young, intermediate and mature seeds. Three independent biological replicates of developing seeds at each stage (young: S07, S08 and S09; intermediate: S04, S05, …
