# Supplementary material for: Identifying High Confidence microRNAs in the Developing Seeds of Jatropha curcas
Source: Sci Rep. 2019 Mar 14;9:4510. doi: 10.1038/s41598-019-41189-y (PMC6418140; doi:10.1038/s41598-019-41189-y)
Supplement: Supplementary file 6 — Table-S5 [file 41598_2019_41189_MOESM6_ESM.xlsx]

## Sheet: Table-S5
									Read counts									TPM									log2(fold change)
									Young			Intermediate			Mature			Young			Intermediate			Mature			Intermediate/Young		Mature/Intermediate		Mature/Young
Provisional miRNA ID	miRNA family ID	isomiR ID	isomiR sequence	Length	Var	5'	3'	Polymorphic	S07	S08	S09	S04	S05	S06	S01	S02	S03	S07_TPM	S08_TPM	S09_TPM	S04_TPM	S05_TPM	S06_TPM	S01_TPM	S02_TPM	S03_TPM	log2(fold change)	adjusted p	log2(fold change)	adjusted p	log2(fold change)	adjusted p
conservative_Jcr4S01201_8767	MIR159		TTTGGATTGAAGGGAGCTCTA	21	no				91223	82376	59181	63754	55884	79428	45117	30595	54825	141304	161806	133970	140330	127944	144889	93144.6	76369.9	85305.1	-0.027344	0.963529	-0.66997	0.012871	-0.697314	0.00491328
		isomiR159-1	TTTGGATTGAAGGGAGCTCT	20	no		deletion		9347	8201	5014	6600	5916	7653	4248	3147	5184	14478.4	16108.7	11350.4	14527.3	13544.4	13960.2	8770.05	7855.4	8066.06	0.0510554	0.963529	-0.738755	0.00605729	-0.6877	0.00491328
		isomiR159-2	TTTGGATTGAAGGGAGCTCTg	21	A>G		nontemplated		8121	3887	2333	2952	2362	3534	1658	1849	4012	12579.4	7635	5281.3	6497.68	5407.69	6446.55	3422.96	4615.39	6242.48	-0.35017	0.963529	-0.32853	0.439675	-0.6787	0.0552339
		isomiR159-3*	TTTGGATTGAAGGGAGCTCcA	21	T>C			Polymorphic	2462	1879	1130	1234	1128	1789	814	444	937	3813.62	3690.81	2558.03	2716.17	2582.51	3263.41	1680.51	1108.29	1457.93	-0.15265	0.963529	-0.921881	0.00605188	-1.07453	0.000233147
		isomiR159-4	TTTGGATTGAAGGGAGCT	18	no		deletion		1779	1679	721	1141	1147	1368	752	495	1122	2755.66	3297.96	1632.16	2511.47	2626.01	2495.44	1552.51	1235.6	1745.78	0.0386782	0.963529	-0.673696	0.060618	-0.635018	0.0536215
conservative_Jcr4S00108_1238	MIR166a		TCGGACCAGGCTTCATTCCCC	21	no				30945	23924	22901	23978	21951	30837	24763	18268	39834	47933.6	46992.5	51841.9	52778.2	50255.8	56251.4	51123.5	45599.8	61979.8	0.154597	0.963529	-0.0219773	0.960188	0.13262	0.675001
		isomiR166-1	TCGGACCAGGCTTCATTCCCt	21	C>T		nontemplated		7074	5637	5117	5088	4340	6897	5259	3788	7532	10957.6	11072.4	11583.6	11199.3	9936.24	12581.2	10857.3	9455.44	11719.4	0.0539405	0.963529	-0.091666	0.871949	-0.0377255	0.871445
		isomiR166-2	TCGGACCAGGCTTCATTCCCCa	22	C>A		nontemplated		3074	2036	2313	1525	1474	2883	1698	1137	2346	4761.6	3999.19	5236.03	3356.69	3374.66	5259.03	3505.54	2838.13	3650.27	-0.140306	0.963529	-0.263256	0.515067	-0.403562	0.24748
		isomiR166-3	TCGGACCAGGCTTCATTCCCa	21	C>A		nontemplated		2732	2059	1857	1424	1315	2273	1283	882	1894	4231.85	4044.37	4203.76	3134.38	3010.63	4146.3	2648.77	2201.61	2946.97	-0.197064	0.963529	-0.386032	0.268907	-0.583096	0.0536215
conservative_Jcr4S09730_32175	MIR167a		TGAAGCTGCCAGCATGATCTGA	22	no				6925	5423	5580	5329	5318	6356	5579	5519	6803	10726.8	10652.1	12631.7	11729.7	12175.3	11594.3	11517.9	13776.3	10585.1	0.100106	0.963529	-0.024878	0.960188	0.0752275	0.749393
		isomiR167a-1	TGAAGCTGCCAGCATGATCTt	21	G>T		nontemplated		10984	8087	7646	7839	7931	8474	7033	4381	9986	17014.1	15884.8	17308.5	17254.5	18157.7	15457.9	14519.7	10935.7	15537.7	0.0568958	0.963529	-0.292272	0.366679	-0.235376	0.438907
		isomiR167a-2	TGAAGCTGCCAGCATGATCTtA	22	G>T			Polymorphic	3001	2370	2467	2323	2216	2546	1968	1225	2900	4648.53	4655.25	5584.64	5113.18	5073.43	4644.29	4062.96	3057.79	4512.26	0.0328897	0.963529	-0.324722	0.359424	-0.291832	0.353979
		isomiR167a-3	TGAAGCTGCCAGCATGATCTG	21	no		deletion		2084	1034	922	1159	1040	1347	1228	1367	1795	3228.1	2031.02	2087.17	2551.09	2381.03	2457.13	2535.22	3412.25	2792.94	0.060367	0.963529	0.184855	0.59929	0.245222	0.405561
conservative_Jcr4S09898_32449	MIR167b		TGAAGCTGCCAGCATGATCTA	21	no				287	190	141	158	162	216	184	121	201	444.561	373.205	319.187	347.776	370.892	394.017	379.87	302.035	312.747	0.0223559	0.963529	-0.172175	0.671351	-0.149819	0.660763
		isomiR167b-1	TGAAGCTGCCAGCATGATCTc	21	A>C		nontemplated		1479	1257	1045	919	872	1301	833	509	1069	2290.96	2469.05	2365.61	2022.82	1996.41	2373.22	1719.74	1270.54	1663.31	-0.093378	0.963529	-0.436292	0.204903	-0.52967	0.0648595
		isomiR167b-2	TGAAGCTGCCAGCATGATC	19	no		deletion		1082	868	500	763	773	875	673	370	881	1676.01	1704.96	1131.87	1679.45	1769.75	1596.13	1389.42	923.578	1370.79	0.190023	0.963529	-0.411956	0.255573	-0.221933	0.503182
		isomiR167b-3	TGAAGCTGCCAGCATGATCGt	21	GT		nontemplated		512	364	306	303	283	412	203	115	366	793.084	714.983	692.704	666.937	647.916	751.551	419.096	287.058	569.479	-0.0305462	0.963529	-0.607255	0.136887	-0.637801	0.0573267
		isomiR167b-4	TGAAGCTGCCAGCATGATCT	20	no		deletion		192	132	116	170	155	145	130	95	167	297.407	259.28	262.594	374.189	354.866	264.502	268.387	237.135	259.844	0.28753	0.963529	-0.350879	0.308373	-0.0633487	0.838428
		isomiR167b-5	TGAAGCTGCCAGCATGATCTTt	22	TT		nontemplated		130	87	105	120	109	116	89	39	109	201.369	170.889	237.693	264.133	249.551	211.602	183.742	97.3501	169.599	0.251137	0.963529	-0.579835	0.175079	-0.328698	0.402614
conservative_Jcr4S00085_1032	MIR319a*		TTGGACTGAAGGGAGCTCCCT	21	no				22	11	13	12	10	18	37	88	24	34.0778	21.6066	29.4286	26.4133	22.8946	32.8347	76.3869	219.662	37.3429	0.0127732	0.986351	1.3113	0.00681959	1.32407	0.00372758
		isomiR319-1*	TTGGACTGAAGGGtGCTCCCT	21	A>T			Polymorphic	12	13	7	50	47	48	321	402	219	18.5879	25.5351	15.8462	110.056	107.604	87.5593	662.708	1003.45	340.754	1.72928	5.29e-06	2.28028	1.3e-12	4.00956	8.74e-35
		isomiR319-2	TTGGACTGAAGGGAGCTCCC	20	no		deletion		86	36	56	57	37	50	39	108	66	133.213	70.7126	126.769	125.463	84.7099	91.2076	80.516	269.585	102.693	-0.0677739	0.963529	0.389673	0.439675	0.321899	0.477491
		isomiR319-3*	TTGGACTGAAGGGAGCTCCgTT	22	C>G			Polymorphic	42	29	30	18	19	10	3	5	4	65.0577	56.9629	67.9122	39.62	43.4997	18.2415	6.19354	12.4808	6.22381	-0.68917	0.574121	-1.23117	0.0127007	-1.92034	8.68e-06
		isomiR319-4	TTGGACTGAAGGGAGCTCCCTT	22	no		extension		11	6	12	10	14	6	10	50	2	17.0389	11.7854	27.1649	22.0111	32.0524	10.9449	20.6451	124.808	3.11191	0.104133	0.963529	0.53503	0.366679	0.639163	0.24748
conservative_Jcr4S04196_20632	MIR393		TTCCAAAGGGATCGCATTGATC	22	no				20	8	11	10	10	11	25	10	33	30.9798	15.7139	24.9011	22.0111	22.8946	20.0657	51.6128	24.9616	51.3464	-0.0597529	0.963529	0.687525	0.216021	0.627772	0.219052
		isomiR393	TCCAAAGGGATCGCATTGATCT	22	no	deletion	extension		13	12	6	16	13	20	23	23	18	20.1369	23.5709	13.5824	35.2178	29.7629	36.483	47.4838	57.4116	28.0072	0.601849	0.702659	0.233973	0.703354	0.835822	0.0648595
conservative_Jcr4S03975_19986	MIR396a*		TTCCACAGCTTTCTTGAACTT	21	no				7520	4901	5917	9398	7952	7745	15264	9171	13417	11648.4	9626.74	13394.5	20686	18205.8	14128.1	31512.7	22892.2	20876.2	0.588052	0.300628	0.445207	0.204903	1.03326	0.000169552
		isomiR396	TTCCACAGCTTTCTTGAACTc	21	T>C		nontemplated		1207	846	854	1201	1017	1190	2006	1250	1635	1869.63	1661.75	1933.23	2643.53	2328.38	2170.74	4141.41	3120.19	2543.98	0.394126	0.647394	0.394666	0.216021	0.788792	0.00372758
conservative_Jcr4S00036_498	nMIR003		TTTCTGTTAGGCTTTGGAGGACGT	24	no				14	20	19	23	10	30	31	39	48	21.6859	39.2848	43.011	50.6256	22.8946	54.7246	63.9999	97.3501	74.6857	0.277652	0.963529	0.621056	0.216021	0.898708	0.0454574
		isonmiR003*	TTCTGTTAGGCTTTGGAGGACGTT	24	no	deletion	extension		9	9	10	12	9	13	26	38	26	13.9409	17.6782	22.6374	26.4133	20.6051	23.714	53.6773	94.8539	40.4548	0.29412	0.963529	0.984246	0.0524911	1.27837	0.00372758
unconservative_Jcr4S00105_1216	nMIR004		CCAACGCTGCACTCAATCATG	21	no				93	53	55	53	51	44	51	48	56	144.056	104.105	124.506	116.659	116.762	80.2627	105.29	119.815	87.1334	-0.186118	0.963529	-0.032961	0.960188	-0.219079	0.563627
		isonmiR004	ACCAACGCTGCACTCAATCATt	22	G>T	extension	nontemplated		47	36	24	32	25	21	48	46	34	72.8026	70.7126	54.3297	70.4356	57.2364	38.3072	99.0966	114.823	52.9024	-0.17732	0.963529	0.510912	0.273886	0.333592	0.438907
conservative_Jcr4S00138_1561	nMIR005a		GGGGATGTAGCTCAAACGGTA	21	no				13303	11233	5416	8613	13009	8409	8338	8877	16435	20606.2	22064.3	12260.4	18958.2	29783.5	15339.3	17213.9	22158.4	25572.1	0.229127	0.963529	0.00924757	0.972393	0.238375	0.503182
		isonmiR005-1	GGGGATGTAGCTCAAACGGT	20	no		deletion		10786	8934	3364	6525	10048	6220	6476	7565	10595	16707.4	17548.5	7615.22	14362.3	23004.5	11346.2	13369.8	18883.4	16485.3	0.223624	0.963529	-0.0181383	0.967928	0.205486	0.596071
		isonmiR005-2	GGGGATGTAGCTCAAACGGTAGA	23	no		extension		5848	5009	2506	3827	6039	3647	4511	4485	6899	9058.51	9838.87	5672.93	8423.65	13826	6652.68	9313.01	11195.3	10734.5	0.23976	0.963529	0.0864956	0.900028	0.326256	0.353979
		isonmiR005-3	GGGGATGTAGCTCAAACGG	19	no		deletion		3993	2977	959	2079	3217	2147	2368	3213	4405	6185.13	5847.54	2170.93	4576.11	7365.18	3916.45	4888.76	8020.15	6853.97	0.172626	0.963529	0.244353	0.609232	0.41698	0.327161
		isonmiR005-4	GGGGATGTAGCTCAAACG	18	no		deletion		2014	1653	645	1266	1537	1204	1476	1633	2830	3119.67	3246.89	1460.11	2786.61	3518.89	2196.28	3047.22	4076.22	4403.35	0.143354	0.963529	0.370269	0.359471	0.513623	0.146149
		isonmiR005-5	GGGGATGTAGCTCAAACGGc	20	T>C		nontemplated		2169	1774	678	923	1471	1187	1027	1206	1493	3359.76	3484.56	1534.82	2031.63	3367.79	2165.27	2120.25	3010.36	2323.04	-0.085034	0.963529	-0.0504402	0.94835	-0.135474	0.706664
		isonmiR005-6	GGGGATGTAGCTCAAATGGc	20	TGGC		nontemplated		1965	1653	562	906	1291	1037	893	993	1438	3043.77	3246.89	1272.22	1994.21	2955.69	1891.65	1843.61	2478.68	2237.46	-0.0825434	0.963529	-0.0757323	0.914844	-0.158276	0.680594
conservative_Jcr4S01644_10817	nMIR010		ACCTAGCTCTGATACCAATTTGG	23	no				25810	19130	36021	17691	15951	16505	19128	23619	13427	39979.5	37575.9	81542.1	38939.9	36519.1	30107.6	39490	58956.7	20891.8	-0.474905	0.702659	0.0912257	0.905273	-0.383679	0.353979
		isonmiR010-1	ACCTAGCTCTGATACCAATTTGa	23	G>A		nontemplated		2808	2306	3772	1750	1594	1788	1600	1650	1035	4349.57	4529.54	8538.82	3851.94	3649.39	3261.58	3303.22	4118.66	1610.41	-0.56805	0.574121	-0.268439	0.550718	-0.836488	0.0170222
		isonmiR010-2	ACCTAGCTCTGATACCAATTTGGt	24	A>T		nontemplated		1408	1085	2692	836	926	847	1150	1670	502	2180.98	2131.2	6093.99	1840.13	2120.04	1545.06	2374.19	4168.58	781.088	-0.678417	0.574121	0.240603	0.685139	-0.437814	0.353979
		isonmiR010-3	ACCTAGCTCTGATACCAATTT	21	no		deletion		1324	1072	1640	972	911	935	1248	1406	694	2050.87	2105.66	3712.53	2139.48	2085.69	1705.58	2576.51	3509.6	1079.83	-0.317469	0.963529	0.170077	0.749323	-0.147392	0.706664
conservative_Jcr4S06778_27228	nMIR022a		GGAAAACTAGTCGGAGAACTGACT	24	no				40	34	54	39	22	48	78	51	86	61.9597	66.7841	122.242	85.8433	50.368	87.5593	161.032	127.304	133.812	-0.0781772	0.963529	0.711348	0.136887	0.63317	0.127135
		isonmiR022	GAAAACTAGTCGGAGAACTGACT	23	no	deletion			39	50	52	51	34	42	46	49	49	60.4107	98.212	117.714	112.257	77.8415	76.6144	94.9675	122.312	76.2417	-0.00532579	0.986351	0.0735009	0.92431	0.0681751	0.860375
conservative_Jcr4S09210_31379	nMIR026		TCCATAATCGGTCTAAGAGAAACT	24	no				32	20	34	42	30	29	32	46	42	49.5678	39.2848	76.9671	92.4467	68.6837	52.9004	66.0644	114.823	65.35	0.321745	0.963529	0.122552	0.88494	0.444297	0.3387
		isonmiR026-1	ATAATCGGTCTAAGAGAAACTACT	24	no	deletion	extension		24	24	40	23	18	21	40	24	26	37.1758	47.1417	90.5496	50.6256	41.2102	38.3072	82.5805	59.9077	40.4548	-0.279362	0.963529	0.336384	0.550718	0.057022	0.871445
		isonmiR026-2*	CATAATCGGTCTAAGAGAAACTACT	25	no	deletion	extension		10	10	21	24	16	24	40	38	45	15.4899	19.6424	47.5385	52.8267	36.6313	43.7796	82.5805	94.8539	70.0179	0.540535	0.736473	0.65598	0.204903	1.19651	0.0045882
conservative_Jcr4S09448_31775	nMIR027		GCATGGTTGTCTGACAGGC	19	no				2499	2252	1004	1578	1586	2320	1701	1291	1801	3870.93	4423.47	2272.79	3473.35	3631.08	4232.03	3511.73	3222.54	2802.27	0.146823	0.963529	-0.260356	0.503358	-0.113534	0.717585
		isonmiR027	CGCATGGTTGTCTGACAGGC	20	no	extension			1424	1270	591	867	988	1097	658	646	893	2205.77	2494.58	1337.87	1908.36	2261.98	2001.09	1358.45	1612.52	1389.47	0.0767587	0.963529	-0.488749	0.163727	-0.411991	0.183529
Table S5. Read counts, TPM value and log2(fold change) of miRNA isoforms in 9 sRNA libraries of Jatropha curcas developing seeds. Developing seeds of J. curcas were divided into three different development stages, i.e., young, intermediate and mature seeds. Three independent biological replicates of developing seeds at each stage (young: S07, S08 and S09; intermediate: S04, S05, and S06; mature: …
