# Supplementary material for: Identifying High Confidence microRNAs in the Developing Seeds of Jatropha curcas
Source: Sci Rep. 2019 Mar 14;9:4510. doi: 10.1038/s41598-019-41189-y (PMC6418140; doi:10.1038/s41598-019-41189-y)
Supplement: Supplementary file 7 — Table-S6 [file 41598_2019_41189_MOESM7_ESM.xlsx]

## Sheet: Table S6
miRNA family ID	mature_sequence	mature miRNA length	forward primer	reverse primer
MIR156a	ugacagaagagagugagcac 1	20	gcagtgacagaagagagtga	tccagtttttttttttttttgtgct
MIR156b	ugacagaagagagugagcac 2	20
MIR156e	ugacagaagagagugagcac 3	20
MIR156f	uugacagaagauagagagcac	21	gcagttgacagaagatagagag	ggtccagtttttttttttttttgtg
MIR159	uuuggauugaagggagcucua	21	gcgcagtttggattgaag	aggtccagtttttttttttttttagag
MIR171a	uguuggcucgguucacucaga	21	gtgttggctcggttcac	ggtccagtttttttttttttttctg
MIR171b	uauuggccugguucacucaga	21	cagtattggcctggttcac	gtccagtttttttttttttttctgag
MIR319b	cuuggacugaagggagcuccg	21	cgcagcttggactgaag	gtccagtttttttttttttttcgg
MIR319e	uuggacugaagggagcucccu	21	gcagttggactgaaggga	gtccagtttttttttttttttaggga
MIR390	aagcucaggagggauagcgcc	21	cagaagctcaggaggga	agtttttttttttttttggcgcta
MIR394a	uuggcauucuguccaccucc 1	20	agttggcattctgtccac	gtccagtttttttttttttttggag
MIR394b	uuggcauucuguccaccucc 2	20
MIR395a	cugaaguguuugggggaacuc 1	21	gctgaagtgtttgggggaa	ggtccagtttttttttttttttgagt
MIR395b	cugaaguguuugggggaacuc 2	21
MIR477	acucucccucaagggcuucug	21	ctctccctcaagggctt	ggtccagtttttttttttttttcag
MIR827	uuagaugaccaucaacaaaca	21	gcgcagttagatgaccat	ggtccagtttttttttttttttgtttg
MIR1446a	ugaacucucucccucauaggcu 1	22	cagtgaactctctccctca	gtccagtttttttttttttttagcct
MIR1446b	ugaacucucucccucauaggcu 2	22
MIR6445	uucauuccucuuccuaaaaugg	22	cgcagttcattcctcttcct	ggtccagtttttttttttttttcca
nMIR001	ugaagguuaaauugauagcaag	22	cgcagtgaaggttaaattgatag	ggtccagtttttttttttttttcttg
nMIR002	uuugcaugugcuugaagacgu	21	cagtttgcatgtgcttgaag	gtccagtttttttttttttttacgtc
nMIR007	ucaaaacguauggguucuagc	21	cagtcaaaacgtatgggttct	ggtccagtttttttttttttttgct
nMIR011	cgaggucuagagggagagugg	21	cgaggtctagagggagag	ggtccagtttttttttttttttcca
nMIR012	gugcuuucugucgucgucaua	21	gtgctttctgtcgtcgt	caggtccagtttttttttttttttatga
nMIR013	agcgggcuuggauggcugugu	21	agcgggcttggatggct	ggtccagtttttttttttttttacaca
nMIR023	ugaacuggggugaccaacauc	21	gtgaactggggtgacca	ggtccagtttttttttttttttgatgt
nMIR031	cuagaucuggucuaugugaaacau	24	gcagctagatctggtctatgtg	ggtccagtttttttttttttttatgtttc
nMIR033a	aaaguccauugaacucugaccagg 1	24	cagaaagtccattgaactctga	ggtccagtttttttttttttttcct
nMIR033b	aaaguccauugaacucugaccagg 2	24
Table S6. RT-qPCR primers for validation of the differentially expressed miRNAs. RT-primer 5’-CAGGTCCAGTTTTTTTTTTTTTTTVN, where V is A, C and G and N is A, C, G and T; mature miRNAs with the same sequence are marked by numbers, and the same primers were used for RT-qPCR. No product could be detected in the RT-qPCR of nMIR002 and nMIR013 in young and intermediate seeds.
